# Supplementary material for: (3E,5E)-3,5-Bis(4-allyl­oxybenzyl­idene)-1-benzyl­piperidin-4-one
Source: Acta Crystallogr Sect E Struct Rep Online. 2009 Nov 11;65(Pt 12):o3062. doi: 10.1107/S1600536809046716 (PMC2971870; doi:10.1107/S1600536809046716)
Supplement: Supplementary file 1 [file e-65-o3062-sup1.cif]

##############################################################################
###                                                                        ###
###        Electronic paper (Acta Crystallographica Section E)             ###
###                                                                        ###
##############################################################################
#                                                                            #
# This CIF contains the data in a paper accepted for publication in Acta     #
# Crystallographica Section E. It conforms to the requirements of Notes      #
# for Authors for Section E, and has been peer reviewed under the auspices   #
# of the IUCr Commission on Journals.                                        #
#                                                                            #
# Full details of the Crystallographic Information File format               #
# are given in the paper "The Crystallographic Information File (CIF):       #
# a New Standard Archive File for Crystallography" by S. R. Hall, F. H.      #
# Allen and I. D. Brown [Acta Cryst. (1991), A47, 655-685].                  #
#                                                                            #
# The current version of the core CIF dictionary is obtainable from          #
# ftp://ftp.iucr.org/pub/cif_core.dic. The current version number is 2.4.    #
#                                                                            #
# Software is freely available for graphical display of the structure(s) in  #
# this CIF.  For information consult the CIF home page http://www.iucr.org/  #
# cif/home.html                                                              #
#                                                                            #
# This file may be used for bona fide research purposes within the           #
# scientific community so long as proper attribution is given to the journal # 
# article from which it was obtained.                                        #
#                                                                            #
##############################################################################
                                             
data_global
_audit_creation_method     SHELXL-97
_journal_date_recd_electronic     2009-10-23
_journal_date_accepted     2009-11-05
_journal_name_full     'Acta Crystallographica, Section E'
_journal_year     2009
_journal_volume     65
_journal_issue     12
_journal_page_first     o3062
_journal_page_last     o3062
_journal_paper_category     QO
_journal_coeditor_code     BQ2170
_publ_contact_author_name     'Ravindranath S. Rathore'
_publ_contact_author_address
;
Department of Biotechnology,
School of Life Science,
University of Hyderabad, Hyderabad 500046 India
;
_publ_contact_author_email     'ravindranath_rathore@yahoo.com'
_publ_contact_author_fax     '91 40 23010120'
_publ_contact_author_phone     '91 40 23013405'
_publ_section_title
;
(3<i>E</i>,5<i>E</i>)-3,5-Bis(4-allyloxybenzylidene)-1-benzylpiperidin-4-one
;
loop_
    _publ_author_name
    _publ_author_address
    'N. S. Karthikeyan'
;
Chemistry Division, School of Science and Humanities,
VIT University, Vellore 632014
India
;
    'K. Sathiyanarayanan'
;
Chemistry Division, School of Science and Humanities,
VIT University, Vellore 632014
India
;
    'P. G. Aravindan'
;
Physics Division, School of Science and Humanities,
VIT University, Vellore 632014
India
;
    'H. Ghosh'
;
Bioinformatics Infrastructure Facility,
Department of Biotechnology,
School of Life Science,
University of Hyderabad,
Hyderabad 500 046
India
;
    'R. S. Rathore'
;
Bioinformatics Infrastructure Facility,
Department of Biotechnology,
School of Life Science,
University of Hyderabad,
Hyderabad 500 046
India
;
data_I
_chemical_name_systematic
;
(3<i>E</i>,5<i>E</i>)-3,5-Bis(4-allyloxybenzylidene)-1-benzylpiperidin-4-one
;
_chemical_name_common     ?
_chemical_formula_moiety     'C32 H31 N O3'
_chemical_formula_sum     'C32 H31 N O3'
_chemical_formula_iupac     'C32 H31 N O3'
_chemical_formula_weight     477.58
_chemical_melting_point     388.0(10)
_symmetry_cell_setting     Monoclinic
_symmetry_space_group_name_H-M     'P 21/c'
_symmetry_space_group_name_Hall     '-P 2ybc'
loop_
    _symmetry_equiv_pos_as_xyz
    'x, y, z'
    '-x, y+1/2, -z+1/2'
    '-x, -y, -z'
    'x, -y+1/2, z+1/2'
_cell_length_a     15.6161(4)
_cell_length_b     9.2654(2)
_cell_length_c     18.9696(5)
_cell_angle_alpha     90.00
_cell_angle_beta     111.0310(10)
_cell_angle_gamma     90.00
_cell_volume     2561.87(11)
_cell_formula_units_Z     4
_cell_measurement_reflns_used     9748
_cell_measurement_theta_min     2.2
_cell_measurement_theta_max     28.2
_cell_measurement_temperature     295(2)
_exptl_crystal_description     Block
_exptl_crystal_colour     Yellow
_exptl_crystal_size_max     0.33
_exptl_crystal_size_mid     0.29
_exptl_crystal_size_min     0.27
_exptl_crystal_density_diffrn     1.238
_exptl_crystal_density_meas     ?
_exptl_crystal_density_method     'not measured'
_exptl_crystal_F_000     1016
_exptl_absorpt_coefficient_mu     0.079
_exptl_absorpt_correction_type     multi-scan
_exptl_absorpt_process_details     '(SADABS; Bruker, 2004)'
_exptl_absorpt_correction_T_min     0.896
_exptl_absorpt_correction_T_max     0.964
_exptl_special_details
;
;
_diffrn_ambient_temperature     295(2)
_diffrn_radiation_type     MoK\a
_diffrn_radiation_wavelength     0.71073
_diffrn_radiation_source     'fine-focus sealed tube'
_diffrn_radiation_monochromator     graphite
_diffrn_measurement_device_type     'Bruker APEXII CCD area-detector'
_diffrn_measurement_method     '\f and \w'
_diffrn_detector_area_resol_mean     ?
_diffrn_reflns_number     26042
_diffrn_reflns_av_R_equivalents     0.0272
_diffrn_reflns_av_sigmaI/netI     0.0219
_diffrn_reflns_theta_min     2.22
_diffrn_reflns_theta_max     26.00
_diffrn_reflns_theta_full     25.00
_diffrn_measured_fraction_theta_max     1.000
_diffrn_measured_fraction_theta_full     1.000
_diffrn_reflns_limit_h_min     -19
_diffrn_reflns_limit_h_max     19
_diffrn_reflns_limit_k_min     -11
_diffrn_reflns_limit_k_max     11
_diffrn_reflns_limit_l_min     -21
_diffrn_reflns_limit_l_max     23
_diffrn_standards_number     .
_diffrn_standards_interval_count     .
_diffrn_standards_interval_time     .
_diffrn_standards_decay_%     .
_refine_special_details
;
Refinement of <i>F</i>^2^ against ALL reflections. The weighted <i>R</i>-factor
<i>wR</i> and goodness of fit <i>S</i> are based on <i>F</i>^2^, conventional
<i>R</i>-factors <i>R</i> are based on <i>F</i>, with <i>F</i> set to zero for
negative <i>F</i>^2^. The threshold expression of <i>F</i>^2^ >
\s(<i>F</i>^2^) is used only for calculating <i>R</i>-factors(gt) <i>etc</i>.
and is not relevant to the choice of reflections for refinement.
<i>R</i>-factors based on <i>F</i>^2^ are statistically about twice as large
as those based on <i>F</i>, and <i>R</i>- factors based on ALL data will be
even larger.
;
_reflns_number_total     5029
_reflns_number_gt     3882
_reflns_threshold_expression     I>2\s(I)
_refine_ls_structure_factor_coef     Fsqd
_refine_ls_matrix_type     full
_refine_ls_R_factor_all     0.0575
_refine_ls_R_factor_gt     0.0414
_refine_ls_wR_factor_gt     0.1007
_refine_ls_wR_factor_ref     0.1138
_refine_ls_goodness_of_fit_ref     1.012
_refine_ls_restrained_S_all     1.012
_refine_ls_number_reflns     5029
_refine_ls_number_parameters     342
_refine_ls_number_restraints     1
_refine_ls_hydrogen_treatment     constr
_refine_ls_weighting_scheme     calc
_refine_ls_weighting_details
         'calc w=1/[\s^2^(Fo^2^)+(0.0509P)^2^+0.7272P] where P=(Fo^2^+2Fc^2^)/3'
_atom_sites_solution_hydrogens     geom
_atom_sites_solution_primary     direct
_atom_sites_solution_secondary     difmap
_refine_ls_shift/su_max     0.001
_refine_ls_shift/su_mean     0.000
_refine_diff_density_max     0.165
_refine_diff_density_min     -0.193
_refine_ls_extinction_method     none
_refine_ls_extinction_coef     ?
loop_
    _atom_type_symbol
    _atom_type_description
    _atom_type_scat_dispersion_real
    _atom_type_scat_dispersion_imag
    _atom_type_scat_source
    'C' 'C' 0.0033 0.0016
                         'International Tables Vol C Tables 4.2.6.8 and 6.1.1.4'
    'H' 'H' 0.0000 0.0000
                         'International Tables Vol C Tables 4.2.6.8 and 6.1.1.4'
    'N' 'N' 0.0061 0.0033
                         'International Tables Vol C Tables 4.2.6.8 and 6.1.1.4'
    'O' 'O' 0.0106 0.0060
                         'International Tables Vol C Tables 4.2.6.8 and 6.1.1.4'
_computing_data_collection     'APEX2 (Bruker, 2004)'
_computing_cell_refinement     'SAINT-Plus (Bruker, 2004)'
_computing_data_reduction     'SAINT-Plus (Bruker, 2004)'
_computing_structure_solution     'SHELXS97 (Sheldrick, 2008)'
_computing_structure_refinement     'SHELXL97 (Sheldrick, 2008)'
_computing_molecular_graphics     'ORTEP-3 (Farrugia, 1997)'
_computing_publication_material     'SHELXL97 (Sheldrick, 2008)'
loop_
    _atom_site_type_symbol
    _atom_site_label
    _atom_site_fract_x
    _atom_site_fract_y
    _atom_site_fract_z
    _atom_site_U_iso_or_equiv
    _atom_site_adp_type
    _atom_site_calc_flag
    _atom_site_refinement_flags
    _atom_site_occupancy
    _atom_site_disorder_assembly
    _atom_site_disorder_group
    N N1 0.39705(8) 0.04800(13) 0.23368(6) 0.0381(3) Uani d . 1 . .
    O O1 0.53263(7) -0.08595(13) 0.11005(6) 0.0554(3) Uani d . 1 . .
    O O2 0.92659(8) 0.17546(14) 0.51308(7) 0.0697(4) Uani d . 1 A .
    O O3 0.02843(8) 0.17577(15) -0.19313(7) 0.0667(4) Uani d . 1 . .
    C C2 0.49054(9) 0.10326(16) 0.26458(8) 0.0386(3) Uani d . 1 . .
    H H2A 0.5174 0.0808 0.3180 0.046 Uiso calc R 1 . .
    H H2B 0.4902 0.2073 0.2588 0.046 Uiso calc R 1 . .
    C C3 0.54621(9) 0.03515(14) 0.22339(8) 0.0345(3) Uani d . 1 . .
    C C4 0.49587(9) -0.01131(15) 0.14423(8) 0.0374(3) Uani d . 1 . .
    C C5 0.40104(9) 0.04415(14) 0.10699(8) 0.0361(3) Uani d . 1 . .
    C C6 0.35317(10) 0.10116(17) 0.15698(8) 0.0420(3) Uani d . 1 . .
    H H6A 0.3548 0.2058 0.1571 0.050 Uiso calc R 1 . .
    H H6B 0.2894 0.0711 0.1375 0.050 Uiso calc R 1 . .
    C C7 0.34420(10) 0.08969(18) 0.28031(8) 0.0450(4) Uani d . 1 . .
    H H7A 0.2797 0.0732 0.2518 0.054 Uiso calc R 1 . .
    H H7B 0.3524 0.1923 0.2907 0.054 Uiso calc R 1 . .
    C C8 0.37001(9) 0.01014(15) 0.35407(8) 0.0376(3) Uani d . 1 . .
    C C9 0.35206(12) 0.07273(18) 0.41302(9) 0.0533(4) Uani d . 1 . .
    H H9 0.3287 0.1661 0.4079 0.064 Uiso calc R 1 . .
    C C10 0.36824(14) -0.0012(2) 0.47958(10) 0.0635(5) Uani d . 1 . .
    H H10 0.3543 0.0415 0.5185 0.076 Uiso calc R 1 . .
    C C11 0.40457(13) -0.1368(2) 0.48862(10) 0.0592(5) Uani d . 1 . .
    H H11 0.4162 -0.1863 0.5338 0.071 Uiso calc R 1 . .
    C C12 0.42362(13) -0.19922(18) 0.43080(10) 0.0572(4) Uani d . 1 . .
    H H12 0.4488 -0.2914 0.4368 0.069 Uiso calc R 1 . .
    C C13 0.40589(11) -0.12702(17) 0.36363(9) 0.0488(4) Uani d . 1 . .
    H H13 0.4183 -0.1714 0.3244 0.059 Uiso calc R 1 . .
    C C14 0.63643(9) 0.01206(15) 0.25111(8) 0.0375(3) Uani d . 1 . .
    H H14 0.6587 -0.0404 0.2196 0.045 Uiso calc R 1 . .
    C C15 0.70605(9) 0.05548(15) 0.32273(8) 0.0375(3) Uani d . 1 . .
    C C16 0.78690(10) -0.02438(16) 0.35081(9) 0.0461(4) Uani d . 1 . .
    H H16 0.7929 -0.1072 0.3253 0.055 Uiso calc R 1 . .
    C C17 0.85777(11) 0.01583(18) 0.41499(9) 0.0513(4) Uani d . 1 . .
    H H17 0.9104 -0.0406 0.4333 0.062 Uiso calc R 1 . .
    C C18 0.85064(10) 0.14063(18) 0.45245(9) 0.0484(4) Uani d . 1 . .
    C C19 0.77130(10) 0.22157(18) 0.42624(9) 0.0498(4) Uani d . 1 . .
    H H19 0.7659 0.3048 0.4517 0.060 Uiso calc R 1 . .
    C C20 0.70011(10) 0.17874(16) 0.36221(9) 0.0439(4) Uani d . 1 . .
    H H20 0.6468 0.2338 0.3451 0.053 Uiso calc R 1 . .
    C C21 0.36595(10) 0.03912(15) 0.03158(8) 0.0398(3) Uani d . 1 . .
    H H21 0.4053 -0.0002 0.0098 0.048 Uiso calc R 1 . .
    C C22 0.27741(10) 0.08384(16) -0.02279(8) 0.0395(3) Uani d . 1 . .
    C C23 0.25263(10) 0.02939(18) -0.09592(8) 0.0467(4) Uani d . 1 B .
    H H23 0.2931 -0.0313 -0.1075 0.056 Uiso calc R 1 . .
    C C24 0.17044(11) 0.06261(19) -0.15114(9) 0.0520(4) Uani d . 1 . .
    H H24 0.1558 0.0242 -0.1993 0.062 Uiso calc R 1 B .
    C C25 0.10945(10) 0.15270(18) -0.13548(9) 0.0492(4) Uani d . 1 B .
    C C26 0.13345(12) 0.21327(19) -0.06456(9) 0.0552(4) Uani d . 1 . .
    H H26 0.0938 0.2774 -0.0541 0.066 Uiso calc R 1 B .
    C C27 0.21633(11) 0.17866(18) -0.00919(9) 0.0490(4) Uani d . 1 B .
    H H27 0.2316 0.2199 0.0384 0.059 Uiso calc R 1 . .
    C C28 0.92820(13) 0.3094(2) 0.54962(12) 0.0745(6) Uani d . 1 . .
    H H28A 0.8944 0.3026 0.5836 0.089 Uiso calc PR 0.576(4) A 1
    H H28B 0.9007 0.3844 0.5128 0.089 Uiso calc PR 0.576(4) A 1
    H H28C 0.8729 0.3207 0.5612 0.089 Uiso calc PR 0.424(4) A 2
    H H28D 0.9314 0.3883 0.5171 0.089 Uiso calc PR 0.424(4) A 2
    C C29 1.0299(3) 0.3439(6) 0.5941(3) 0.0724(11) Uani d P 0.576(4) A 1
    H H29 1.0697 0.3548 0.5680 0.087 Uiso calc PR 0.576(4) A 1
    C C30 1.0601(3) 0.3577(6) 0.6636(3) 0.0946(13) Uani d P 0.576(4) A 1
    H H30A 1.0211 0.3472 0.6905 0.114 Uiso calc PR 0.576(4) A 1
    H H30B 1.1218 0.3786 0.6889 0.114 Uiso calc PR 0.576(4) A 1
    C C29' 1.0091(5) 0.3105(9) 0.6193(4) 0.0724(11) Uani d P 0.424(4) A 2
    H H29' 1.0120 0.2542 0.6607 0.087 Uiso calc PR 0.424(4) A 2
    C C30' 1.0778(5) 0.3948(9) 0.6207(4) 0.0946(13) Uani d P 0.424(4) A 2
    H H30C 1.0734 0.4502 0.5787 0.114 Uiso calc PR 0.424(4) A 2
    H H30D 1.1305 0.3990 0.6638 0.114 Uiso calc PR 0.424(4) A 2
    C C31 -0.04398(14) 0.2435(3) -0.17894(12) 0.0689(6) Uani d P 0.885(3) B 1
    H H31A -0.0326 0.3465 -0.1727 0.083 Uiso calc PR 0.885(3) B 1
    H H31B -0.0485 0.2059 -0.1327 0.083 Uiso calc PR 0.885(3) B 1
    C C32 -0.13050(19) 0.2170(4) -0.24256(17) 0.0758(8) Uani d P 0.885(3) B 1
    H H32 -0.1830 0.2596 -0.2395 0.091 Uiso calc PR 0.885(3) B 1
    C C33 -0.1410(2) 0.1413(4) -0.3016(2) 0.0871(9) Uani d P 0.885(3) B 1
    H H33A -0.0908 0.0963 -0.3074 0.105 Uiso calc PR 0.885(3) B 1
    H H33B -0.1990 0.1314 -0.3386 0.105 Uiso calc PR 0.885(3) B 1
    C C31' -0.0131(11) 0.092(2) -0.2515(10) 0.0689(6) Uani d P 0.115(3) B 2
    H H31C 0.0007 -0.0066 -0.2346 0.083 Uiso calc PR 0.115(3) B 2
    H H31D 0.0156 0.1098 -0.2884 0.083 Uiso calc PR 0.115(3) B 2
    C C32' -0.1163(18) 0.102(3) -0.2929(19) 0.0758(8) Uani d PD 0.115(3) B 2
    H H32' -0.1481 0.0418 -0.3330 0.091 Uiso calc PR 0.115(3) B 2
    C C33' -0.156(2) 0.202(4) -0.267(2) 0.0871(9) Uani d PD 0.115(3) B 2
    H H33C -0.1220 0.2602 -0.2272 0.105 Uiso calc PR 0.115(3) B 2
    H H33D -0.2195 0.2158 -0.2895 0.105 Uiso calc PR 0.115(3) B 2
loop_
    _atom_site_aniso_label
    _atom_site_aniso_U_11
    _atom_site_aniso_U_22
    _atom_site_aniso_U_33
    _atom_site_aniso_U_12
    _atom_site_aniso_U_13
    _atom_site_aniso_U_23
    N1 0.0340(6) 0.0505(7) 0.0313(6) 0.0005(5) 0.0134(5) 0.0023(5)
    O1 0.0495(6) 0.0671(7) 0.0453(6) 0.0114(5) 0.0118(5) -0.0158(5)
    O2 0.0484(7) 0.0757(8) 0.0625(8) 0.0094(6) -0.0072(6) -0.0245(6)
    O3 0.0483(7) 0.0974(10) 0.0458(7) 0.0175(6) 0.0066(5) 0.0048(6)
    C2 0.0375(7) 0.0442(8) 0.0335(8) -0.0022(6) 0.0121(6) -0.0026(6)
    C3 0.0366(7) 0.0324(7) 0.0346(7) -0.0029(5) 0.0128(6) 0.0007(5)
    C4 0.0396(7) 0.0360(7) 0.0370(8) -0.0023(6) 0.0143(6) -0.0011(6)
    C5 0.0368(7) 0.0364(7) 0.0342(7) -0.0038(6) 0.0118(6) 0.0004(6)
    C6 0.0385(7) 0.0521(9) 0.0344(8) 0.0038(6) 0.0118(6) 0.0034(6)
    C7 0.0397(8) 0.0576(9) 0.0411(8) 0.0087(7) 0.0185(7) 0.0065(7)
    C8 0.0347(7) 0.0433(8) 0.0372(8) -0.0004(6) 0.0156(6) -0.0006(6)
    C9 0.0715(11) 0.0474(9) 0.0473(10) 0.0133(8) 0.0289(8) 0.0008(7)
    C10 0.0885(14) 0.0675(11) 0.0449(10) 0.0129(10) 0.0363(10) 0.0003(8)
    C11 0.0695(11) 0.0650(11) 0.0482(10) 0.0087(9) 0.0273(9) 0.0151(8)
    C12 0.0716(11) 0.0463(9) 0.0647(11) 0.0128(8) 0.0376(9) 0.0134(8)
    C13 0.0614(10) 0.0464(8) 0.0486(9) 0.0050(7) 0.0319(8) -0.0013(7)
    C14 0.0398(7) 0.0359(7) 0.0376(8) 0.0004(6) 0.0151(6) -0.0010(6)
    C15 0.0332(7) 0.0416(8) 0.0377(8) -0.0012(6) 0.0128(6) -0.0003(6)
    C16 0.0428(8) 0.0417(8) 0.0509(9) 0.0035(6) 0.0132(7) -0.0063(7)
    C17 0.0388(8) 0.0505(9) 0.0554(10) 0.0092(7) 0.0057(7) -0.0026(7)
    C18 0.0382(8) 0.0576(9) 0.0423(9) 0.0017(7) 0.0057(7) -0.0063(7)
    C19 0.0429(8) 0.0525(9) 0.0495(9) 0.0033(7) 0.0112(7) -0.0142(7)
    C20 0.0338(7) 0.0480(8) 0.0463(9) 0.0048(6) 0.0102(6) -0.0052(7)
    C21 0.0392(7) 0.0437(8) 0.0379(8) -0.0025(6) 0.0153(6) -0.0014(6)
    C22 0.0399(8) 0.0454(8) 0.0337(8) -0.0022(6) 0.0137(6) 0.0034(6)
    C23 0.0427(8) 0.0614(10) 0.0365(8) 0.0041(7) 0.0147(7) -0.0028(7)
    C24 0.0485(9) 0.0724(11) 0.0324(8) 0.0028(8) 0.0111(7) -0.0043(7)
    C25 0.0428(8) 0.0632(10) 0.0384(9) 0.0052(7) 0.0105(7) 0.0082(7)
    C26 0.0563(10) 0.0654(10) 0.0438(9) 0.0179(8) 0.0177(8) 0.0025(8)
    C27 0.0546(9) 0.0551(9) 0.0354(8) 0.0067(7) 0.0139(7) 0.0002(7)
    C28 0.0606(11) 0.0779(13) 0.0653(12) 0.0055(10) -0.0014(9) -0.0281(10)
    C29 0.055(2) 0.092(3) 0.065(3) -0.0181(19) 0.0150(16) -0.025(2)
    C30 0.064(2) 0.115(3) 0.089(4) -0.017(2) 0.007(2) -0.022(3)
    C29' 0.055(2) 0.092(3) 0.065(3) -0.0181(19) 0.0150(16) -0.025(2)
    C30' 0.064(2) 0.115(3) 0.089(4) -0.017(2) 0.007(2) -0.022(3)
    C31 0.0528(12) 0.0854(15) 0.0657(14) 0.0211(11) 0.0180(10) 0.0095(11)
    C32 0.0505(16) 0.0910(18) 0.081(2) 0.0139(14) 0.0171(13) 0.0238(16)
    C33 0.0545(19) 0.106(3) 0.088(2) -0.0036(16) 0.0107(18) 0.0102(19)
    C31' 0.0528(12) 0.0854(15) 0.0657(14) 0.0211(11) 0.0180(10) 0.0095(11)
    C32' 0.0505(16) 0.0910(18) 0.081(2) 0.0139(14) 0.0171(13) 0.0238(16)
    C33' 0.0545(19) 0.106(3) 0.088(2) -0.0036(16) 0.0107(18) 0.0102(19)
_geom_special_details
;
All e.s.d.'s (except the e.s.d. in the dihedral angle between two l.s. planes)
are estimated using the full covariance matrix. The cell e.s.d.'s are taken
into account individually in the estimation of e.s.d.'s in distances, angles
and torsion angles; correlations between e.s.d.'s in cell parameters are only
used when they are defined by crystal symmetry. An approximate (isotropic)
treatment of cell e.s.d.'s is used for
============================================================================
Weighted least-squares planes through the starred atoms (Nardelli, Musatti,
Domiano & Andreetti Ric.Sci.(1965),15(II---A),807). Equation of the plane:
m1*<i>X</i>+m2*Y+m3*<i>Z</i>=d
Plane 1 m1 = 0.63145(0.00057) m2 = 0.53630(0.00051) m3 = -0.56005(0.00052) D =
2.64782(0.00814) Atom d s d/s (d/s)**2 C15 * 0.0025 0.0014 1.710 2.924 C16 *
0.0037 0.0016 2.339 5.471 C17 * -0.0099 0.0017 - 5.814 33.804 C18 * 0.0074
0.0016 4.481 20.083 C19 * -0.0002 0.0016 - 0.120 0.014 C20 * -0.0048 0.0016 -
3.021 9.124 O2 0.0675 0.0013 52.104 2714.813 C14 0.1183 0.0014 81.779 6687.801
C28 0.2295 0.0022 106.646 11373.305 ============ Sum((d/s)**2) for starred
atoms 71.420 Chi-squared at 95% for 3 degrees of freedom: 7.81 The group of
atoms deviates significantly from planarity
Plane 2 m1 = 0.56481(0.00057) m2 = 0.77772(0.00043) m3 = -0.27594(0.00064) D =
3.26621(0.00176) Atom d s d/s (d/s)**2 C22 * -0.0163 0.0015 - 10.629 112.976
C23 * 0.0112 0.0016 6.834 46.705 C24 * 0.0078 0.0018 4.420 19.537 C25 *
-0.0177 0.0017 - 10.604 112.437 C26 * 0.0113 0.0018 6.209 38.547 C27 * 0.0095
0.0017 5.532 30.601 O3 - 0.0627 0.0014 - 46.013 2117.186 C21 - 0.0323 0.0015 -
21.820 476.128 C31' -0.5200 0.0188 - 27.643 764.147 ============ Sum((d/s)**2)
for starred atoms 360.801 Chi-squared at 95% for 3 degrees of freedom: 7.81
The group of atoms deviates significantly from planarity
Plane 3 m1 = 0.32339(0.00075) m2 = 0.92133(0.00036) m3 = -0.21581(0.00070) D =
1.73547(0.00401) Atom d s d/s (d/s)**2 C2 * 0.0298 0.0015 20.137 405.483 C3 *
-0.0224 0.0013 - 16.855 284.080 C5 * 0.0224 0.0013 16.863 284.370 C6 * -0.0338
0.0016 - 21.430 459.250 N1 - 0.7279 0.0012 - 601.376 361653.344 C4 - 0.1964
0.0014 - 139.920 19577.652 O1 - 0.4421 0.0012 - 370.110 136981.719
============ Sum((d/s)**2) for starred atoms 1433.183 Chi-squared at 95% for 1
degrees of freedom: 3.84 The group of atoms deviates significantly from
planarity
Plane 4 m1 = 0.36687(0.00061) m2 = 0.89674(0.00032) m3 = -0.24754(0.00062) D =
1.84491(0.00391) Atom d s d/s (d/s)**2 C2 * 0.0029 0.0015 1.982 3.929 C3 *
0.0394 0.0013 29.495 869.956 C4 * -0.0904 0.0014 - 64.198 4121.393 C5 * 0.0833
0.0013 62.434 3897.966 C6 * -0.0612 0.0016 - 38.795 1505.066 N1 - 0.7792
0.0012 - 642.939 413370.656 O1 - 0.2648 0.0012 - 222.229 49385.770
============ Sum((d/s)**2) for starred atoms 10398.310 Chi-squared at 95% for
2 degrees of freedom: 5.99 The group of atoms deviates significantly from
planarity
Plane 5 m1 = -0.85377(0.00041) m2 = -0.38211(0.00073) m3 = -0.35365(0.00075) D
= -5.12945(0.00494) Atom d s d/s (d/s)**2 C8 * 0.0012 0.0015 0.816 0.665 C9 *
-0.0076 0.0019 - 4.009 16.075 C10 * 0.0086 0.0022 3.946 15.574 C11 * 0.0003
0.0021 0.154 0.024 C12 * -0.0068 0.0020 - 3.356 11.260 C13 * 0.0041 0.0018
2.346 5.506 C7 0.0968 0.0016 59.458 3535.268 N1 - 0.4392 0.0013 - 345.718
119520.734 ============ Sum((d/s)**2) for starred atoms 49.105 Chi-squared at
95% for 3 degrees of freedom: 7.81 The group of atoms deviates significantly
from planarity
Dihedral angles formed by LSQ-planes Plane - plane angle (s.u.) angle (s.u.) 1
2 21.83 (0.05) 158.17 (0.05) 1 3 35.00 (0.05) 145.00 (0.05) 1 4 31.66 (0.04)
148.34 (0.04) 1 5 56.91 (0.05) 123.09 (0.05) 2 3 16.52 (0.05) 163.48 (0.05) 2
4 13.36 (0.04) 166.64 (0.04) 2 5 47.02 (0.05) 132.98 (0.05) 3 4 3.39 (0.05)
176.61 (0.05) 3 5 56.51 (0.06) 123.49 (0.06) 4 5 55.37 (0.06) 124.63 (0.06)
Ring puckering coordinates following Cremer D. & Pople J.A., JACS
(1975).97,1354
Ring 1 Atom Internal Cartesian coordinates <i>X</i> Y <i>Z</i> N1
0.0000(0.0000) 1.2939(0.0013) 0.4125(0.0009) C2 1.1736(0.0015) 0.7782(0.0017)
-0.2803(0.0009) C3 1.2761(0.0013) -0.6993(0.0017) -0.0383(0.0009) C4
0.0068(0.0016) -1.4276(0.0014) 0.2246(0.0009) C5 - 1.2588(0.0015)
-0.7183(0.0019) -0.0924(0.0010) C6 - 1.1977(0.0016) 0.7731(0.0016)
-0.2262(0.0010) q2 = 0.5544(0.0013) q3 = 0.2301(0.0014) phi2 = 5.60 (0.14)
Total puckering amplitude: QT = 0.6002(0.0013) Spherical polar angles: Theta2
= 67.46 (0.13)
Asymmetry parameters Following Nardelli <i>M</i>., Acta Cryst.(1983). C39, 1141
N1 C2 C3 C4 C5 C6
DS(N1) =0.0379(0.0007) DS(N1 --C6) =0.2957(0.0006) D2(N1) =0.2492(0.0004) D2(N1
--C6) =0.1873(0.0006)
DS(C2) =0.3212(0.0007) DS(C2 --N1) =0.3235(0.0006) D2(C2) =0.1726(0.0004) D2(C2
--N1) =0.1338(0.0006)
DS(C3) =0.3591(0.0007) DS(C3 --C2) =0.1405(0.0006) D2(C3) =0.1453(0.0005) D2(C3
--C2) =0.3206(0.0006)
============================================================================
;
loop_
    _geom_bond_atom_site_label_1
    _geom_bond_atom_site_label_2
    _geom_bond_site_symmetry_2
    _geom_bond_distance
    _geom_bond_publ_flag
    N1 C6 . 1.4538(18) ?
    N1 C2 . 1.4570(17) ?
    N1 C7 . 1.4616(18) ?
    O1 C4 . 1.2228(17) ?
    O2 C18 . 1.3618(18) ?
    O2 C28 . 1.417(2) ?
    O3 C31' . 1.314(19) ?
    O3 C25 . 1.3599(18) ?
    O3 C31 . 1.401(2) ?
    C2 C3 . 1.5006(19) ?
    C2 H2A . 0.9700 ?
    C2 H2B . 0.9700 ?
    C3 C14 . 1.3324(19) ?
    C3 C4 . 1.4869(19) ?
    C4 C5 . 1.4851(19) ?
    C5 C21 . 1.3365(19) ?
    C5 C6 . 1.4986(19) ?
    C6 H6A . 0.9700 ?
    C6 H6B . 0.9700 ?
    C7 C8 . 1.503(2) ?
    C7 H7A . 0.9700 ?
    C7 H7B . 0.9700 ?
    C8 C13 . 1.374(2) ?
    C8 C9 . 1.375(2) ?
    C9 C10 . 1.378(2) ?
    C9 H9 . 0.9300 ?
    C10 C11 . 1.364(2) ?
    C10 H10 . 0.9300 ?
    C11 C12 . 1.364(2) ?
    C11 H11 . 0.9300 ?
    C12 C13 . 1.376(2) ?
    C12 H12 . 0.9300 ?
    C13 H13 . 0.9300 ?
    C14 C15 . 1.4593(19) ?
    C14 H14 . 0.9300 ?
    C15 C20 . 1.387(2) ?
    C15 C16 . 1.394(2) ?
    C16 C17 . 1.371(2) ?
    C16 H16 . 0.9300 ?
    C17 C18 . 1.382(2) ?
    C17 H17 . 0.9300 ?
    C18 C19 . 1.379(2) ?
    C19 C20 . 1.378(2) ?
    C19 H19 . 0.9300 ?
    C20 H20 . 0.9300 ?
    C21 C22 . 1.457(2) ?
    C21 H21 . 0.9300 ?
    C22 C27 . 1.387(2) ?
    C22 C23 . 1.394(2) ?
    C23 C24 . 1.369(2) ?
    C23 H23 . 0.9300 ?
    C24 C25 . 1.377(2) ?
    C24 H24 . 0.9300 ?
    C25 C26 . 1.380(2) ?
    C26 C27 . 1.380(2) ?
    C26 H26 . 0.9300 ?
    C27 H27 . 0.9300 ?
    C28 C29' . 1.465(8) ?
    C28 C29 . 1.540(5) ?
    C28 H28A . 0.9700 ?
    C28 H28B . 0.9700 ?
    C28 H28C . 0.9700 ?
    C28 H28D . 0.9700 ?
    C29 C30 . 1.237(8) ?
    C29 H29 . 0.9300 ?
    C30 H30A . 0.9300 ?
    C30 H30B . 0.9300 ?
    C29' C30' . 1.319(11) ?
    C29' H29' . 0.9300 ?
    C30' H30C . 0.9300 ?
    C30' H30D . 0.9300 ?
    C31 C32 . 1.474(3) ?
    C31 H31A . 0.9700 ?
    C31 H31B . 0.9700 ?
    C32 C33 . 1.280(4) ?
    C32 H32 . 0.9300 ?
    C33 H33A . 0.9300 ?
    C33 H33B . 0.9300 ?
    C31' C32' . 1.52(3) ?
    C31' H31C . 0.9700 ?
    C31' H31D . 0.9700 ?
    C32' C33' . 1.307(10) ?
    C32' H32' . 0.9300 ?
    C33' H33C . 0.9300 ?
    C33' H33D . 0.9300 ?
loop_
    _geom_angle_atom_site_label_1
    _geom_angle_atom_site_label_2
    _geom_angle_atom_site_label_3
    _geom_angle_site_symmetry_1
    _geom_angle_site_symmetry_3
    _geom_angle
    _geom_angle_publ_flag
    C6 N1 C2 . . 109.14(11) ?
    C6 N1 C7 . . 110.51(11) ?
    C2 N1 C7 . . 111.44(11) ?
    C18 O2 C28 . . 118.54(13) ?
    C31' O3 C25 . . 128.3(7) ?
    C31' O3 C31 . . 103.7(7) ?
    C25 O3 C31 . . 119.87(14) ?
    N1 C2 C3 . . 109.08(11) ?
    N1 C2 H2A . . 109.9 ?
    C3 C2 H2A . . 109.9 ?
    N1 C2 H2B . . 109.9 ?
    C3 C2 H2B . . 109.9 ?
    H2A C2 H2B . . 108.3 ?
    C14 C3 C4 . . 116.93(12) ?
    C14 C3 C2 . . 126.17(13) ?
    C4 C3 C2 . . 116.90(11) ?
    O1 C4 C5 . . 121.41(13) ?
    O1 C4 C3 . . 121.37(13) ?
    C5 C4 C3 . . 117.11(12) ?
    C21 C5 C4 . . 116.93(13) ?
    C21 C5 C6 . . 125.70(13) ?
    C4 C5 C6 . . 117.37(12) ?
    N1 C6 C5 . . 110.54(12) ?
    N1 C6 H6A . . 109.5 ?
    C5 C6 H6A . . 109.5 ?
    N1 C6 H6B . . 109.5 ?
    C5 C6 H6B . . 109.5 ?
    H6A C6 H6B . . 108.1 ?
    N1 C7 C8 . . 114.38(12) ?
    N1 C7 H7A . . 108.7 ?
    C8 C7 H7A . . 108.7 ?
    N1 C7 H7B . . 108.7 ?
    C8 C7 H7B . . 108.7 ?
    H7A C7 H7B . . 107.6 ?
    C13 C8 C9 . . 118.37(14) ?
    C13 C8 C7 . . 122.46(13) ?
    C9 C8 C7 . . 119.05(13) ?
    C8 C9 C10 . . 120.77(15) ?
    C8 C9 H9 . . 119.6 ?
    C10 C9 H9 . . 119.6 ?
    C11 C10 C9 . . 120.30(16) ?
    C11 C10 H10 . . 119.8 ?
    C9 C10 H10 . . 119.8 ?
    C12 C11 C10 . . 119.36(16) ?
    C12 C11 H11 . . 120.3 ?
    C10 C11 H11 . . 120.3 ?
    C11 C12 C13 . . 120.60(15) ?
    C11 C12 H12 . . 119.7 ?
    C13 C12 H12 . . 119.7 ?
    C8 C13 C12 . . 120.57(14) ?
    C8 C13 H13 . . 119.7 ?
    C12 C13 H13 . . 119.7 ?
    C3 C14 C15 . . 130.70(13) ?
    C3 C14 H14 . . 114.6 ?
    C15 C14 H14 . . 114.6 ?
    C20 C15 C16 . . 117.24(13) ?
    C20 C15 C14 . . 123.90(13) ?
    C16 C15 C14 . . 118.66(13) ?
    C17 C16 C15 . . 121.81(14) ?
    C17 C16 H16 . . 119.1 ?
    C15 C16 H16 . . 119.1 ?
    C16 C17 C18 . . 119.71(14) ?
    C16 C17 H17 . . 120.1 ?
    C18 C17 H17 . . 120.1 ?
    O2 C18 C19 . . 124.96(14) ?
    O2 C18 C17 . . 115.21(14) ?
    C19 C18 C17 . . 119.81(14) ?
    C20 C19 C18 . . 119.82(14) ?
    C20 C19 H19 . . 120.1 ?
    C18 C19 H19 . . 120.1 ?
    C19 C20 C15 . . 121.59(14) ?
    C19 C20 H20 . . 119.2 ?
    C15 C20 H20 . . 119.2 ?
    C5 C21 C22 . . 131.92(14) ?
    C5 C21 H21 . . 114.0 ?
    C22 C21 H21 . . 114.0 ?
    C27 C22 C23 . . 116.76(14) ?
    C27 C22 C21 . . 126.12(13) ?
    C23 C22 C21 . . 117.09(13) ?
    C24 C23 C22 . . 121.95(15) ?
    C24 C23 H23 . . 119.0 ?
    C22 C23 H23 . . 119.0 ?
    C23 C24 C25 . . 120.16(15) ?
    C23 C24 H24 . . 119.9 ?
    C25 C24 H24 . . 119.9 ?
    O3 C25 C24 . . 115.97(14) ?
    O3 C25 C26 . . 124.68(15) ?
    C24 C25 C26 . . 119.36(14) ?
    C25 C26 C27 . . 119.99(15) ?
    C25 C26 H26 . . 120.0 ?
    C27 C26 H26 . . 120.0 ?
    C26 C27 C22 . . 121.68(15) ?
    C26 C27 H27 . . 119.2 ?
    C22 C27 H27 . . 119.2 ?
    O2 C28 C29' . . 107.8(3) ?
    O2 C28 C29 . . 106.5(2) ?
    O2 C28 H28A . . 110.4 ?
    C29 C28 H28A . . 110.4 ?
    O2 C28 H28B . . 110.4 ?
    C29 C28 H28B . . 110.4 ?
    H28A C28 H28B . . 108.6 ?
    O2 C28 H28C . . 110.1 ?
    C29' C28 H28C . . 110.1 ?
    O2 C28 H28D . . 110.1 ?
    C29' C28 H28D . . 110.1 ?
    H28C C28 H28D . . 108.5 ?
    C30 C29 C28 . . 122.0(5) ?
    C30 C29 H29 . . 119.0 ?
    C28 C29 H29 . . 119.0 ?
    C29 C30 H30A . . 120.0 ?
    C29 C30 H30B . . 120.0 ?
    H30A C30 H30B . . 120.0 ?
    C30' C29' C28 . . 117.0(7) ?
    C30' C29' H29' . . 121.5 ?
    C28 C29' H29' . . 121.5 ?
    C29' C30' H30C . . 120.0 ?
    C29' C30' H30D . . 120.0 ?
    H30C C30' H30D . . 120.0 ?
    O3 C31 C32 . . 109.5(2) ?
    O3 C31 H31A . . 109.8 ?
    C32 C31 H31A . . 109.8 ?
    O3 C31 H31B . . 109.8 ?
    C32 C31 H31B . . 109.8 ?
    H31A C31 H31B . . 108.2 ?
    C33 C32 C31 . . 126.9(3) ?
    C33 C32 H32 . . 116.6 ?
    C31 C32 H32 . . 116.6 ?
    C32 C33 H33A . . 120.0 ?
    C32 C33 H33B . . 120.0 ?
    H33A C33 H33B . . 120.0 ?
    O3 C31' C32' . . 120.8(17) ?
    O3 C31' H31C . . 107.1 ?
    C32' C31' H31C . . 107.1 ?
    O3 C31' H31D . . 107.1 ?
    C32' C31' H31D . . 107.1 ?
    H31C C31' H31D . . 106.8 ?
    C33' C32' C31' . . 114(3) ?
    C33' C32' H32' . . 122.9 ?
    C31' C32' H32' . . 122.9 ?
    C32' C33' H33C . . 120.0 ?
    C32' C33' H33D . . 120.0 ?
    H33C C33' H33D . . 120.0 ?
loop_
    _geom_torsion_atom_site_label_1
    _geom_torsion_atom_site_label_2
    _geom_torsion_atom_site_label_3
    _geom_torsion_atom_site_label_4
    _geom_torsion_site_symmetry_1
    _geom_torsion_site_symmetry_2
    _geom_torsion_site_symmetry_3
    _geom_torsion_site_symmetry_4
    _geom_torsion
    _geom_torsion_publ_flag
    C6 N1 C2 C3 . . . . -68.12(14) ?
    C7 N1 C2 C3 . . . . 169.55(11) ?
    N1 C2 C3 C14 . . . . -152.11(13) ?
    N1 C2 C3 C4 . . . . 27.71(16) ?
    C14 C3 C4 O1 . . . . 10.5(2) ?
    C2 C3 C4 O1 . . . . -169.32(13) ?
    C14 C3 C4 C5 . . . . -165.87(12) ?
    C2 C3 C4 C5 . . . . 14.30(18) ?
    O1 C4 C5 C21 . . . . -15.5(2) ?
    C3 C4 C5 C21 . . . . 160.86(12) ?
    O1 C4 C5 C6 . . . . 164.67(14) ?
    C3 C4 C5 C6 . . . . -18.95(18) ?
    C2 N1 C6 C5 . . . . 63.70(15) ?
    C7 N1 C6 C5 . . . . -173.41(12) ?
    C21 C5 C6 N1 . . . . 161.14(13) ?
    C4 C5 C6 N1 . . . . -19.07(18) ?
    C6 N1 C7 C8 . . . . 165.49(12) ?
    C2 N1 C7 C8 . . . . -72.97(16) ?
    N1 C7 C8 C13 . . . . -28.1(2) ?
    N1 C7 C8 C9 . . . . 156.00(14) ?
    C13 C8 C9 C10 . . . . -1.1(3) ?
    C7 C8 C9 C10 . . . . 175.03(16) ?
    C8 C9 C10 C11 . . . . 1.6(3) ?
    C9 C10 C11 C12 . . . . -0.8(3) ?
    C10 C11 C12 C13 . . . . -0.5(3) ?
    C9 C8 C13 C12 . . . . -0.3(2) ?
    C7 C8 C13 C12 . . . . -176.20(15) ?
    C11 C12 C13 C8 . . . . 1.0(3) ?
    C4 C3 C14 C15 . . . . 173.76(13) ?
    C2 C3 C14 C15 . . . . -6.4(2) ?
    C3 C14 C15 C20 . . . . -29.2(2) ?
    C3 C14 C15 C16 . . . . 156.02(15) ?
    C20 C15 C16 C17 . . . . 0.4(2) ?
    C14 C15 C16 C17 . . . . 175.49(14) ?
    C15 C16 C17 C18 . . . . -1.6(3) ?
    C28 O2 C18 C19 . . . . -4.7(3) ?
    C28 O2 C18 C17 . . . . 173.51(17) ?
    C16 C17 C18 O2 . . . . -176.47(16) ?
    C16 C17 C18 C19 . . . . 1.9(3) ?
    O2 C18 C19 C20 . . . . 177.17(16) ?
    C17 C18 C19 C20 . . . . -1.0(3) ?
    C18 C19 C20 C15 . . . . -0.2(2) ?
    C16 C15 C20 C19 . . . . 0.5(2) ?
    C14 C15 C20 C19 . . . . -174.31(15) ?
    C4 C5 C21 C22 . . . . -179.52(14) ?
    C6 C5 C21 C22 . . . . 0.3(3) ?
    C5 C21 C22 C27 . . . . 18.6(3) ?
    C5 C21 C22 C23 . . . . -163.22(16) ?
    C27 C22 C23 C24 . . . . -2.6(2) ?
    C21 C22 C23 C24 . . . . 178.99(15) ?
    C22 C23 C24 C25 . . . . 0.3(3) ?
    C31' O3 C25 C24 . . . . 24.9(11) ?
    C31 O3 C25 C24 . . . . 168.30(18) ?
    C31' O3 C25 C26 . . . . -155.5(11) ?
    C31 O3 C25 C26 . . . . -12.1(3) ?
    C23 C24 C25 O3 . . . . -177.96(15) ?
    C23 C24 C25 C26 . . . . 2.4(3) ?
    O3 C25 C26 C27 . . . . 177.74(16) ?
    C24 C25 C26 C27 . . . . -2.7(3) ?
    C25 C26 C27 C22 . . . . 0.2(3) ?
    C23 C22 C27 C26 . . . . 2.4(2) ?
    C21 C22 C27 C26 . . . . -179.42(15) ?
    C18 O2 C28 C29' . . . . 170.8(3) ?
    C18 O2 C28 C29 . . . . -159.7(3) ?
    O2 C28 C29 C30 . . . . -119.0(5) ?
    C29' C28 C29 C30 . . . . -22.0(7) ?
    O2 C28 C29' C30' . . . . 108.0(7) ?
    C29 C28 C29' C30' . . . . 16.1(6) ?
    C31' O3 C31 C32 . . . . -11.6(9) ?
    C25 O3 C31 C32 . . . . -162.8(2) ?
    O3 C31 C32 C33 . . . . 1.7(4) ?
    C25 O3 C31' C32' . . . . 155.8(16) ?
    C31 O3 C31' C32' . . . . 8(2) ?
    O3 C31' C32' C33' . . . . 3(4) ?
loop_
    _geom_hbond_atom_site_label_D
    _geom_hbond_atom_site_label_H
    _geom_hbond_atom_site_label_A
    _geom_hbond_site_symmetry_A
    _geom_hbond_distance_DH
    _geom_hbond_distance_HA
    _geom_hbond_distance_DA
    _geom_hbond_angle_DHA
    _geom_hbond_publ_flag
    C13 H13 N1 . 0.93 2.61 2.912(2) 100 n
    C14 H14 O1 . 0.93 2.33 2.7385(18) 106 n
    C21 H21 O1 . 0.93 2.34 2.7482(19) 106 n
    C9 H9 Cg4 4_555 0.93 2.97 3.8089(19) 151 y
    C33 H33A O3 . 0.93 2.41 2.726(4) 100 n
    C33 H33B Cg2 3_555 0.93 2.86 3.771(4) 165 y
