# Supplementary material for: (3E,5E)-3,5-Bis(4-allyl­oxybenzyl­idene)-1-benzyl­piperidin-4-one
Source: Acta Crystallogr Sect E Struct Rep Online. 2009 Nov 11;65(Pt 12):o3062. doi: 10.1107/S1600536809046716 (PMC2971870; doi:10.1107/S1600536809046716)
Supplement: Supplementary file 2 [file e-65-o3062-Isup2.hkl]

###################################################################
#                                                                 #
# (3E,5E)-1-Benzyl-3,5-bis(4-allyloxybenzylidene)piperidin-4-one  #
#                                                                 #
#          Karthikeyan et al. (2009). Acta Crystalllographica E   #
###################################################################
#
# h,k,l, Fc-squared, Fo-squared, sigma(Fo-squared) and status flag
#
data_I
_shelx_title ' piperidin-4-one in P2(1)/c'
_shelx_refln_list_code          4
_shelx_F_calc_maximum      209.73
_exptl_crystal_F_000      1016.00
_reflns_d_resolution_high  0.8107
 
loop_
 _symmetry_equiv_pos_as_xyz
 'x, y, z'
 '-x, y+1/2, -z+1/2'
 '-x, -y, -z'
 'x, -y+1/2, z+1/2'
 
_cell_length_a    15.6161
_cell_length_b     9.2654
_cell_length_c    18.9696
_cell_angle_alpha  90.000
_cell_angle_beta  111.031
_cell_angle_gamma  90.000
 
_shelx_F_squared_multiplier     1.000
 
loop_
 _refln_index_h
 _refln_index_k
 _refln_index_l
 _refln_F_squared_calc
 _refln_F_squared_meas
 _refln_F_squared_sigma
 _refln_observed_status
   2   0   0     2497.59     2370.99     24.76 o
   3   0   0     1413.84     1348.76     14.22 o
   4   0   0    12227.76    11624.66    126.47 o
   5   0   0      197.50      207.78      3.80 o
   6   0   0       18.47       20.02      1.63 o
   7   0   0     1313.44     1306.64     18.33 o
   8   0   0     2729.33     2932.63     43.98 o
   9   0   0      997.68     1117.05     18.34 o
  10   0   0      208.57      175.35      4.89 o
  11   0   0      252.77      244.61      6.19 o
  12   0   0      333.04      347.15      8.06 o
  13   0   0       33.33       37.98      3.95 o
  14   0   0      674.95      695.74     16.28 o
  15   0   0        5.11       15.36      6.93 o
  16   0   0      130.80      104.62     12.82 o
  17   0   0       29.65       17.12      6.62 o
   1   1   0      252.41      223.35      4.97 o
   2   1   0      774.40      736.69      5.98 o
   3   1   0     1589.70     1491.44     12.28 o
   4   1   0      389.10      361.82      3.48 o
   5   1   0      653.26      642.25      6.08 o
   6   1   0      772.57      744.85      7.37 o
   7   1   0      406.84      361.93      4.41 o
   8   1   0      882.41      831.25      8.83 o
   9   1   0     1787.08     1743.71     18.21 o
  10   1   0        1.14        3.57      1.10 o
  11   1   0      488.65      502.35      7.09 o
  12   1   0      823.30      820.52     11.45 o
  13   1   0      161.51      151.61      4.72 o
  14   1   0       48.94       42.40      3.06 o
  15   1   0        1.43        1.75      2.16 o
  16   1   0        0.31        1.87      2.61 o
  17   1   0       25.06       25.74      3.37 o
   0   2   0     8571.94     8366.86    121.40 o
   1   2   0    42973.89    35832.90    347.70 o
   2   2   0     2193.86     2024.58     16.48 o
   3   2   0      544.62      564.16      5.00 o
   4   2   0     1921.67     1873.74     17.66 o
   5   2   0      282.55      298.13      3.44 o
   6   2   0     1529.26     1537.72     14.27 o
   7   2   0      724.99      680.99      7.03 o
   8   2   0     1723.48     1677.79     16.54 o
   9   2   0      752.19      767.62      8.07 o
  10   2   0        0.27        0.89      0.88 o
  11   2   0     1047.15     1042.86     12.06 o
  12   2   0       10.99       17.79      1.72 o
  13   2   0        0.58       -1.77      1.77 o
  14   2   0        6.61        5.12      2.13 o
  15   2   0        2.38        0.97      2.16 o
  16   2   0        0.32        2.33      2.25 o
  17   2   0        2.16        2.97      3.13 o
   1   3   0    10047.99     9349.14    102.55 o
   2   3   0     2514.33     2561.23     22.71 o
   3   3   0      716.34      651.54      6.30 o
   4   3   0      215.14      186.80      2.26 o
   5   3   0      114.85      101.52      1.54 o
   6   3   0     1412.10     1594.91     15.55 o
   7   3   0        8.86        2.19      0.81 o
   8   3   0      698.42      708.89      7.55 o
   9   3   0      253.32      273.56      4.10 o
  10   3   0      403.75      418.40      5.95 o
  11   3   0       23.33       22.31      1.68 o
  12   3   0       18.45       17.88      1.93 o
  13   3   0       42.77       44.23      2.64 o
  14   3   0      110.68      103.93      3.98 o
  15   3   0       26.21       22.54      3.01 o
  16   3   0       46.65       35.22      3.45 o
  17   3   0       21.06       26.31      3.56 o
   0   4   0      338.27      377.74     11.54 o
   1   4   0      529.94      551.17      8.36 o
   2   4   0      819.17      828.47      8.78 o
   3   4   0        1.13        3.21      0.99 o
   4   4   0       38.14       38.02      1.18 o
   5   4   0      689.05      628.10      6.78 o
   6   4   0       11.27        8.84      0.77 o
   7   4   0      291.69      360.78      4.38 o
   8   4   0      370.58      344.10      4.39 o
   9   4   0        2.73        3.04      0.98 o
  10   4   0      126.99      143.26      3.00 o
  11   4   0        4.25        3.54      1.40 o
  12   4   0      245.47      229.70      5.14 o
  13   4   0       31.86       33.13      4.97 o
  14   4   0        8.92        4.02      2.81 o
  15   4   0       54.64       44.59      4.12 o
  16   4   0      103.75      128.89     13.00 o
   1   5   0     1935.86     1967.15     26.91 o
   2   5   0     1348.77     1446.83     16.79 o
   3   5   0      543.10      575.84      6.84 o
   4   5   0      527.23      528.44      6.25 o
   5   5   0      665.86      690.30      7.12 o
   6   5   0      153.28      171.58      2.70 o
   7   5   0      566.26      586.52      6.39 o
   8   5   0      257.58      253.48      4.01 o
   9   5   0       77.49       76.60      2.24 o
  10   5   0      303.59      308.37      6.45 o
  11   5   0      166.93      156.27      4.57 o
  12   5   0      198.53      196.02      8.08 o
  13   5   0       64.08       46.72      3.90 o
  14   5   0       20.71       15.26      3.23 o
  15   5   0       24.22       19.79      4.46 o
  16   5   0       50.52       68.64      5.08 o
   0   6   0      870.38      991.59     19.75 o
   1   6   0      518.13      575.23      9.34 o
   2   6   0       98.68      103.89      2.90 o
   3   6   0        0.09       -0.80      0.98 o
   4   6   0      212.45      185.37      3.32 o
   5   6   0      169.67      162.46      2.72 o
   6   6   0      105.18      105.64      2.11 o
   7   6   0       17.83       15.24      1.10 o
   8   6   0       38.37       31.18      1.63 o
   9   6   0        0.68       -0.65      1.76 o
  10   6   0       33.04       31.19      2.45 o
  11   6   0       34.65       32.49      2.68 o
  12   6   0       21.28       22.27      3.23 o
  13   6   0       77.72       67.27      5.14 o
  14   6   0       42.43       29.04      4.16 o
  15   6   0       38.33       39.97      4.72 o
   1   7   0       15.75       17.58      1.22 o
   2   7   0       10.85       11.63      1.23 o
   3   7   0        9.54       14.19      1.64 o
   4   7   0      239.99      222.90      4.63 o
   5   7   0        3.16        2.08      1.48 o
   6   7   0     1083.78     1089.95     12.43 o
   7   7   0      414.24      414.70      6.42 o
   8   7   0      139.70      143.08      4.88 o
   9   7   0        0.00       -1.91      1.91 o
  10   7   0      233.22      258.31      7.69 o
  11   7   0       80.60       82.36      8.98 o
  12   7   0        2.07        0.20      2.83 o
  13   7   0       84.88       85.60      5.49 o
  14   7   0        2.72        2.21      3.46 o
   0   8   0       69.19       54.41      9.60 o
   1   8   0       21.93       16.61      1.60 o
   2   8   0       47.12       52.59      2.79 o
   3   8   0      105.76      101.06      3.84 o
   4   8   0       70.56       63.58      3.30 o
   5   8   0       33.75       31.02      2.63 o
   6   8   0       74.24       75.05      3.18 o
   7   8   0       93.03       88.24      3.07 o
   8   8   0      307.47      338.08      8.04 o
   9   8   0       10.51        7.58      2.91 o
  10   8   0       17.24       31.00      4.63 o
  11   8   0       10.85       18.66      3.89 o
  12   8   0        5.26        3.38      3.48 o
   1   9   0       28.40       25.47      1.77 o
   2   9   0       11.30        8.99      1.94 o
   3   9   0       15.18       14.50      2.25 o
   4   9   0        7.36       18.76      2.46 o
   5   9   0       37.72       47.77      5.53 o
   6   9   0       64.68       74.27      3.28 o
   7   9   0      100.42      100.46      5.03 o
   8   9   0        1.14        0.15      2.46 o
   9   9   0      149.18      146.23      5.08 o
  10   9   0        0.89        2.81      2.51 o
  11   9   0        2.27        6.93      2.91 o
   0  10   0       25.83       11.82      4.76 o
   1  10   0       33.98       38.07      3.00 o
   2  10   0        6.86        5.42      2.68 o
   3  10   0        3.34        4.90      4.11 o
   4  10   0       11.68        5.10      3.30 o
   5  10   0       27.34       30.40      3.69 o
   6  10   0       52.28       62.54      8.56 o
   7  10   0      113.87      120.68      5.66 o
   8  10   0       35.28       40.44      3.82 o
   1  11   0        1.45        0.02      2.18 o
   2  11   0        3.45        0.82      2.36 o
   3  11   0       35.96       32.51      3.65 o
   4  11   0       11.09       15.27      5.04 o
 -18   1   1       23.52       20.46      3.49 o
 -17   1   1       17.80       15.29      3.05 o
 -16   1   1        0.87        5.24      2.39 o
 -15   1   1       58.96       58.62      4.30 o
 -14   1   1      982.04      918.26     13.03 o
 -13   1   1        5.37        0.88      1.74 o
 -12   1   1       30.21       21.51      1.88 o
 -11   1   1       41.87       41.84      1.99 o
 -10   1   1        1.26        1.01      1.18 o
  -9   1   1      127.19      141.30      3.04 o
  -8   1   1      262.04      302.42      4.26 o
  -7   1   1     2034.09     2239.69     22.51 o
  -6   1   1     1743.99     1815.88     16.53 o
  -5   1   1     4900.77     4737.16     36.62 o
  -4   1   1    10116.62     9777.51     69.96 o
  -3   1   1     4251.24     4034.38     29.98 o
  -2   1   1     2958.66     2842.30     19.98 o
  -1   1   1      115.24      125.02      2.16 o
   0   1   1      547.99      420.75     14.63 o
   1   1   1      253.29      203.89      2.27 o
   2   1   1    11552.88    10936.19     99.73 o
   3   1   1     8007.69     7747.77     70.47 o
   4   1   1     2484.36     2346.16     20.84 o
   5   1   1      499.01      518.04      5.32 o
   6   1   1     3560.00     3686.42     34.34 o
   7   1   1     1190.14     1352.91     13.46 o
   8   1   1        4.89       12.38      1.06 o
   9   1   1        8.14        5.68      1.10 o
  10   1   1        3.61        5.50      1.18 o
  11   1   1      359.46      337.47      5.47 o
  12   1   1      101.02       92.79      2.90 o
  13   1   1      349.03      305.75      5.54 o
  14   1   1       12.68        7.80      2.13 o
  15   1   1       16.67       13.48      2.53 o
  16   1   1        0.00        0.68      2.53 o
  17   1   1        2.37       -2.61      2.61 o
 -17   2   1       31.41       31.23      3.93 o
 -16   2   1        0.12        0.19      2.18 o
 -15   2   1      164.83      182.72      5.45 o
 -14   2   1      135.41      126.81      4.05 o
 -13   2   1        0.97        0.24      1.73 o
 -12   2   1      145.17      146.51      4.03 o
 -11   2   1       18.41       15.54      1.64 o
 -10   2   1        1.00        2.19      1.10 o
  -9   2   1      169.33      201.27      3.37 o
  -8   2   1      971.53      919.72     10.25 o
  -7   2   1      660.10      605.85      6.71 o
  -6   2   1     1091.38     1188.78     11.80 o
  -5   2   1     2817.20     2669.24     22.71 o
  -4   2   1      271.77      271.98      2.58 o
  -3   2   1      334.07      338.19      2.83 o
  -2   2   1      285.49      301.89      2.65 o
  -1   2   1    41924.26    35029.88    341.50 o
   0   2   1     1217.75     1076.18     13.30 o
   1   2   1     3217.74     3190.53     29.10 o
   2   2   1        7.78       10.14      0.46 o
   3   2   1    16484.00    15630.79    129.15 o
   4   2   1      469.10      464.91      5.03 o
   5   2   1        3.69        1.97      0.63 o
   6   2   1       29.67       28.19      1.17 o
   7   2   1     1571.36     1371.19     13.66 o
   8   2   1      564.96      640.49      6.88 o
   9   2   1       64.45       73.02      1.86 o
  10   2   1        1.05       -0.96      0.96 o
  11   2   1      147.66      149.43      3.25 o
  12   2   1       31.81       34.48      1.84 o
  13   2   1        4.55        6.03      1.86 o
  14   2   1      139.71      146.80      5.51 o
  15   2   1       39.81       43.05      3.20 o
  16   2   1        0.07        4.09      2.70 o
  17   2   1        6.25        4.59      3.33 o
 -17   3   1        0.89       -2.45      2.45 o
 -16   3   1        2.64       -0.14      2.37 o
 -15   3   1       18.14       22.47      2.97 o
 -14   3   1        0.40       -1.64      1.88 o
 -13   3   1      291.34      308.91      6.19 o
 -12   3   1      503.03      469.39      7.73 o
 -11   3   1      133.06      133.60      3.40 o
 -10   3   1       81.99       81.06      2.38 o
  -9   3   1      972.33      967.77     10.90 o
  -8   3   1        0.65       -0.07      0.77 o
  -7   3   1      116.43      107.01      2.00 o
  -6   3   1      148.71      136.52      2.06 o
  -5   3   1       22.28       23.30      0.72 o
  -4   3   1      580.79      589.66      5.76 o
  -3   3   1       54.37       45.98      1.04 o
  -2   3   1        2.83        1.15      0.58 o
  -1   3   1    10563.47     9701.84    106.52 o
   0   3   1       98.43      116.62      1.96 o
   1   3   1     1201.02     1194.02     12.06 o
   2   3   1      242.71      251.18      2.93 o
   3   3   1       80.37       85.78      1.46 o
   4   3   1      662.26      666.65      7.69 o
   5   3   1       10.47        9.68      0.89 o
   6   3   1     1249.96     1290.59     12.87 o
   7   3   1      706.95      751.12      7.79 o
   8   3   1      491.95      519.77      5.61 o
   9   3   1      222.29      233.78      3.43 o
  10   3   1        5.68        5.11      0.98 o
  11   3   1      569.35      546.40      7.92 o
  12   3   1      421.87      396.38      6.60 o
  13   3   1       46.62       44.83      2.71 o
  14   3   1       28.26       32.79      2.84 o
  15   3   1       10.81        9.51      2.72 o
  16   3   1       15.46       18.01      3.21 o
  17   3   1       10.50       17.23      3.62 o
 -17   4   1        4.10        6.93      3.39 o
 -16   4   1       21.59       14.83      3.48 o
 -15   4   1       56.39       64.86      4.59 o
 -14   4   1       26.96       25.04      3.50 o
 -13   4   1      157.72      131.76      5.56 o
 -12   4   1      119.63      110.47      4.27 o
 -11   4   1       26.80       17.08      1.70 o
 -10   4   1      658.59      647.68      9.92 o
  -9   4   1       98.11      103.80      2.35 o
  -8   4   1       17.17       25.79      1.26 o
  -7   4   1       73.36       62.31      1.95 o
  -6   4   1      217.92      237.10      3.03 o
  -5   4   1       84.80       89.98      1.83 o
  -4   4   1     1834.85     1913.82     19.14 o
  -3   4   1     1531.55     1648.22     15.63 o
  -2   4   1     1995.49     2044.29     23.01 o
  -1   4   1      148.92      169.33      3.11 o
   0   4   1     3005.71     3109.58     37.83 o
   1   4   1     1564.45     1615.77     17.33 o
   2   4   1        2.19        0.14      0.53 o
   3   4   1      279.37      265.80      3.35 o
   4   4   1     1589.48     1612.85     16.49 o
   5   4   1        4.80        6.37      0.88 o
   6   4   1      383.65      378.02      5.01 o
   7   4   1       40.71       39.41      1.48 o
   8   4   1      512.58      568.73      6.92 o
   9   4   1       18.20       24.14      1.38 o
  10   4   1      698.39      688.89     10.79 o
  11   4   1       50.57       54.17      2.57 o
  12   4   1       13.66       17.60      2.33 o
  13   4   1        7.10        4.28      2.16 o
  14   4   1        8.50        9.88      2.70 o
  15   4   1        0.34       -0.58      2.50 o
  16   4   1        9.39       11.34      3.38 o
 -16   5   1       18.96       18.94      3.83 o
 -15   5   1       25.80       29.32      3.87 o
 -14   5   1       11.12        5.78      2.95 o
 -13   5   1        4.20        3.42      2.59 o
 -12   5   1        2.90       -0.03      2.26 o
 -11   5   1       70.72       65.03      3.46 o
 -10   5   1       11.46        7.07      1.70 o
  -9   5   1       36.94       44.25      1.81 o
  -8   5   1      317.35      323.63      5.47 o
  -7   5   1       18.73       17.34      0.97 o
  -6   5   1       49.53       52.05      1.39 o
  -5   5   1      143.93      131.49      2.12 o
  -4   5   1      168.23      148.46      2.37 o
  -3   5   1       56.81       74.56      1.94 o
  -2   5   1      226.28      238.20      3.81 o
  -1   5   1      322.54      299.93      5.63 o
   0   5   1      176.67      220.05      3.99 o
   1   5   1     1673.66     1570.72     17.04 o
   2   5   1        3.10        4.75      0.89 o
   3   5   1       39.22       39.68      1.26 o
   4   5   1      350.96      299.62      4.10 o
   5   5   1        0.30        0.59      0.75 o
   6   5   1      203.81      227.04      3.54 o
   7   5   1        6.65        6.05      0.87 o
   8   5   1        0.29       -0.43      0.78 o
   9   5   1       95.13      106.59      2.92 o
  10   5   1      122.14      116.62      3.74 o
  11   5   1      180.34      206.29      5.48 o
  12   5   1       99.26       97.24      4.31 o
  13   5   1       81.07       80.66      4.62 o
  14   5   1       19.40       19.76      3.43 o
  15   5   1       51.23       46.43      4.31 o
 -15   6   1       19.66       25.86      4.33 o
 -14   6   1       53.23       84.34      5.54 o
 -13   6   1      191.25      194.78      9.88 o
 -12   6   1       34.46       37.71      3.46 o
 -11   6   1       14.26       12.99      2.05 o
 -10   6   1       42.91       45.09      2.63 o
  -9   6   1       33.47       24.48      2.11 o
  -8   6   1       35.47       30.31      2.20 o
  -7   6   1      320.14      312.07      4.14 o
  -6   6   1      185.31      169.93      2.68 o
  -5   6   1       30.36       26.10      1.12 o
  -4   6   1      116.98      128.24      3.17 o
  -3   6   1      742.49      743.20      9.88 o
  -2   6   1       39.05       26.84      1.21 o
  -1   6   1     1406.57     1556.18     21.99 o
   0   6   1      258.75      297.18      6.80 o
   1   6   1       94.09      109.62      2.50 o
   2   6   1       15.80       11.41      1.17 o
   3   6   1       44.95       33.95      1.82 o
   4   6   1      306.66      310.14      4.22 o
   5   6   1      106.06       93.19      1.97 o
   6   6   1      174.62      177.57      2.97 o
   7   6   1       30.42       26.42      1.32 o
   8   6   1       16.57       11.35      1.35 o
   9   6   1       10.82        8.97      2.25 o
  10   6   1      174.67      154.91      4.69 o
  11   6   1       31.90       25.02      2.54 o
  12   6   1       68.59       69.07      4.23 o
  13   6   1       50.88       58.43      4.20 o
  14   6   1        8.05       22.29      6.24 o
 -14   7   1        3.91        6.54      4.61 o
 -13   7   1       47.32       48.99      6.41 o
 -12   7   1        0.41       -2.56      2.56 o
 -11   7   1        1.91        3.47      4.51 o
 -10   7   1        3.09       -1.63      2.20 o
  -9   7   1       53.35       43.53      3.02 o
  -8   7   1        1.22       -0.36      2.14 o
  -7   7   1       20.90       25.95      1.54 o
  -6   7   1       59.68       61.34      2.20 o
  -5   7   1       33.69       42.78      3.22 o
  -4   7   1      200.64      222.57      4.58 o
  -3   7   1        0.53        0.38      0.99 o
  -2   7   1       36.85       48.34      1.84 o
  -1   7   1       22.42       15.11      1.58 o
   0   7   1      402.23      387.69      8.58 o
   1   7   1       25.70       31.93      1.36 o
   2   7   1        1.87        0.84      1.12 o
   3   7   1      130.44      154.48      5.10 o
   4   7   1      423.35      434.91      7.24 o
   5   7   1      239.03      249.89      4.96 o
   6   7   1       19.57       21.62      1.39 o
   7   7   1      210.92      237.34      4.48 o
   8   7   1       62.81       59.16      3.36 o
   9   7   1      193.24      193.51      5.67 o
  10   7   1      134.16      142.08      5.02 o
  11   7   1       27.78       26.20      3.52 o
  12   7   1       73.46       84.93      5.20 o
  13   7   1       38.04       38.21      4.39 o
 -13   8   1       36.04       35.24      4.70 o
 -12   8   1       67.60       83.20      5.61 o
 -11   8   1       14.27       13.87      3.37 o
 -10   8   1        1.70        0.29      2.40 o
  -9   8   1       20.06       23.78      2.56 o
  -8   8   1      123.79      133.96      4.58 o
  -7   8   1      412.49      382.78      8.21 o
  -6   8   1      131.24      133.43      4.84 o
  -5   8   1      145.57      130.61      4.55 o
  -4   8   1      229.17      235.70      6.61 o
  -3   8   1       80.11       75.64      2.79 o
  -2   8   1       19.83       17.27      1.42 o
  -1   8   1       80.78       83.41      5.22 o
   0   8   1        3.71        3.88      1.99 o
   1   8   1        0.55       -0.81      1.17 o
   2   8   1       57.66       52.92      2.87 o
   3   8   1      136.29      135.77      7.29 o
   4   8   1       16.62       15.75      3.42 o
   5   8   1       13.35       13.70      2.21 o
   6   8   1        5.45        1.99      1.78 o
   7   8   1      102.60      103.26      3.22 o
   8   8   1        0.19       -1.85      1.85 o
   9   8   1       25.61       27.23      2.92 o
  10   8   1       10.26       16.82      2.79 o
  11   8   1        1.51       -2.90      2.90 o
  12   8   1       97.05      103.81      6.64 o
 -11   9   1       11.99       14.22      3.18 o
 -10   9   1        5.71        2.45      2.44 o
  -9   9   1        0.05       -1.69      2.67 o
  -8   9   1       27.97       23.50      4.26 o
  -7   9   1       72.76       82.67      5.59 o
  -6   9   1       10.26        6.79      2.84 o
  -5   9   1      186.94      196.67      6.96 o
  -4   9   1       95.40       92.29      3.98 o
  -3   9   1        0.29       -1.73      1.73 o
  -2   9   1        5.86        7.20      1.44 o
  -1   9   1       40.78       34.47      1.89 o
   0   9   1       58.70       47.01      5.04 o
   1   9   1        2.91        4.11      1.64 o
   2   9   1        4.77        4.05      1.79 o
   3   9   1        0.16       -1.75      1.75 o
   4   9   1        0.04        1.54      2.03 o
   5   9   1      283.73      292.30     10.36 o
   6   9   1      157.81      155.06      5.98 o
   7   9   1       26.77       26.80      5.42 o
   8   9   1       11.73       11.89      3.01 o
   9   9   1        2.81        2.16      1.96 o
  10   9   1        3.37        3.36      2.69 o
  -8  10   1        1.98       -2.51      2.51 o
  -7  10   1       40.65       34.97      3.27 o
  -6  10   1        9.99        6.73      4.46 o
  -5  10   1      118.56      122.98      7.09 o
  -4  10   1        0.10       -2.31      2.31 o
  -3  10   1       48.79       51.66      3.77 o
  -2  10   1       61.76       59.53      3.80 o
  -1  10   1        8.65        4.77      1.50 o
   0  10   1        0.00       -0.10      3.58 o
   1  10   1        0.00       -1.64      1.88 o
   2  10   1        8.34        5.57      2.29 o
   3  10   1       11.79       16.25      2.88 o
   4  10   1       24.65       23.01      3.66 o
   5  10   1       13.12        7.36      5.69 o
   6  10   1        7.05        9.28      2.30 o
   7  10   1       28.43       40.26      3.59 o
   8  10   1       16.25       23.40      3.44 o
  -5  11   1        1.58        1.67      4.48 o
  -4  11   1       69.88       72.71      4.84 o
  -3  11   1       58.07       73.46      9.13 o
  -2  11   1        0.80        0.08      2.30 o
  -1  11   1        4.30        0.88      2.08 o
   0  11   1        0.03       -1.22      1.62 o
   1  11   1        0.69        2.03      3.67 o
   2  11   1        8.36       10.03      2.80 o
   3  11   1        1.56       -0.69      5.03 o
   4  11   1       48.71       58.94      9.06 o
 -18   0   2        1.68       -1.40      3.58 o
 -17   0   2       25.32       16.85      4.72 o
 -16   0   2        8.46        6.12      4.80 o
 -15   0   2      367.05      389.45     12.08 o
 -14   0   2      384.25      416.97     12.63 o
 -13   0   2        1.57        1.45      2.62 o
 -12   0   2      123.70      122.22      4.75 o
 -11   0   2      281.16      268.99      6.34 o
 -10   0   2       93.44       84.94      3.31 o
  -9   0   2      545.53      560.95     10.19 o
  -8   0   2       30.10       40.65      1.58 o
  -7   0   2        0.15       -0.62      0.62 o
  -6   0   2     2825.69     2802.61     31.14 o
  -5   0   2      421.84      444.30      5.29 o
  -4   0   2      871.58      881.77      9.51 o
  -3   0   2     7889.67     7753.29     73.84 o
  -2   0   2     2083.36     1949.37     21.40 o
  -1   0   2     1117.25      932.41     60.51 o
   0   0   2        7.79       13.31      0.83 o
   1   0   2     2245.22     2305.43     33.37 o
   2   0   2     5587.90     5116.53     84.37 o
   3   0   2     3578.54     3561.94     65.13 o
   4   0   2     4033.12     3841.22     55.85 o
   5   0   2       29.84       20.28      1.34 o
   6   0   2    12342.36    12453.53    179.36 o
   7   0   2      293.10      298.63      6.27 o
   8   0   2      804.72      802.34     13.74 o
   9   0   2      340.55      341.08      7.33 o
  10   0   2      308.99      300.60      6.98 o
  11   0   2       30.63       27.54      2.62 o
  12   0   2      894.80      911.32     16.54 o
  13   0   2      908.05      961.28     17.57 o
  14   0   2       45.14       42.67      3.38 o
  15   0   2       14.42        6.63      4.40 o
  16   0   2        2.15        0.43      4.02 o
  17   0   2        0.16       -0.51      4.38 o
 -18   1   2        1.79        0.54      2.58 o
 -17   1   2        0.88       -1.35      2.55 o
 -16   1   2        1.79        5.42      2.33 o
 -15   1   2      323.53      339.52      7.35 o
 -14   1   2       84.95       86.90      3.53 o
 -13   1   2      221.39      234.48      4.78 o
 -12   1   2      160.06      149.95      3.60 o
 -11   1   2      117.67      109.13      2.87 o
 -10   1   2        5.27        0.47      0.84 o
  -9   1   2      516.81      484.04      5.99 o
  -8   1   2      314.99      317.95      3.62 o
  -7   1   2       13.82       17.35      1.58 o
  -6   1   2        2.02        1.76      0.53 o
  -5   1   2     7006.69     6835.65     47.65 o
  -4   1   2      220.73      214.12      2.10 o
  -3   1   2     7406.22     7078.07     52.07 o
  -2   1   2      483.57      482.53      4.14 o
  -1   1   2      636.61      622.39      5.90 o
   0   1   2     2153.95     2203.29     20.22 o
   1   1   2      441.14      425.43      4.44 o
   2   1   2     4698.32     4413.55     44.99 o
   3   1   2     1495.88     1364.73     14.46 o
   4   1   2     2256.30     2240.57     23.46 o
   5   1   2       55.08       63.78      1.64 o
   6   1   2     4365.11     4386.41     45.43 o
   7   1   2      106.17      113.50      2.35 o
   8   1   2       53.48       61.48      1.94 o
   9   1   2       79.72       90.97      2.50 o
  10   1   2      196.96      214.09      4.02 o
  11   1   2      430.45      452.58      6.74 o
  12   1   2      404.56      408.28      6.50 o
  13   1   2      166.30      148.74      4.17 o
  14   1   2       16.84       16.42      2.46 o
  15   1   2        8.74       11.14      2.40 o
  16   1   2        4.07        1.92      2.55 o
  17   1   2       10.57        9.15      3.13 o
 -18   2   2       22.04       19.90      3.87 o
 -17   2   2        7.26        9.96      2.56 o
 -16   2   2       76.26       77.63      3.85 o
 -15   2   2      100.95       95.08      3.62 o
 -14   2   2      287.62      318.01      6.37 o
 -13   2   2      248.37      282.95      6.31 o
 -12   2   2      252.33      273.72      5.04 o
 -11   2   2      152.46      148.30      2.90 o
 -10   2   2       22.39       22.54      1.47 o
  -9   2   2     1189.98     1227.49     13.28 o
  -8   2   2     1128.64     1126.65     12.88 o
  -7   2   2        0.15       -0.48      0.48 o
  -6   2   2      163.06      176.69      2.37 o
  -5   2   2      441.85      445.78      4.61 o
  -4   2   2      721.04      635.99      4.90 o
  -3   2   2     5995.92     5890.21     41.03 o
  -2   2   2      905.73      885.37      7.38 o
  -1   2   2      681.71      673.49      5.52 o
   0   2   2     3479.79     3498.34     38.42 o
   1   2   2     1482.25     1426.82     13.49 o
   2   2   2     1101.63     1137.39     10.80 o
   3   2   2      153.01      156.04      2.24 o
   4   2   2       87.57       89.14      1.73 o
   5   2   2       60.19       65.44      1.79 o
   6   2   2     1130.26     1115.80     11.95 o
   7   2   2     1367.31     1424.70     15.94 o
   8   2   2       19.85        9.46      1.03 o
   9   2   2      177.01      174.17      3.21 o
  10   2   2      502.33      476.33      6.43 o
  11   2   2       49.77       57.93      2.16 o
  12   2   2        6.35        1.94      1.37 o
  13   2   2       59.05       46.77      2.69 o
  14   2   2        8.58        8.38      2.03 o
  15   2   2      125.32      114.49      4.11 o
  16   2   2       20.43       19.86      3.21 o
  17   2   2        3.56        4.99      3.45 o
 -17   3   2        3.34        1.75      3.03 o
 -16   3   2        2.04        2.00      2.83 o
 -15   3   2       12.06       13.17      2.62 o
 -14   3   2       93.96      102.44      3.96 o
 -13   3   2       76.65       64.74      3.19 o
 -12   3   2      308.73      291.25      6.20 o
 -11   3   2      435.53      407.68      6.30 o
 -10   3   2      387.64      393.50      6.00 o
  -9   3   2       38.56       46.83      2.32 o
  -8   3   2       42.03       38.68      1.51 o
  -7   3   2      151.28      146.25      2.34 o
  -6   3   2      449.32      422.79      4.60 o
  -5   3   2       30.39       18.19      0.79 o
  -4   3   2     1595.96     1552.68     14.66 o
  -3   3   2     2141.90     2076.15     17.70 o
  -2   3   2      530.74      583.57      5.32 o
  -1   3   2     1329.75     1196.15     13.70 o
   0   3   2        6.41        4.14      0.42 o
   1   3   2      703.57      709.87      7.05 o
   2   3   2      648.23      604.41      6.88 o
   3   3   2       31.30       26.54      1.04 o
   4   3   2       53.97       40.93      1.18 o
   5   3   2     4345.87     4692.20     43.28 o
   6   3   2     1242.72     1290.19     12.93 o
   7   3   2       90.04       92.87      2.55 o
   8   3   2       15.62       15.81      1.23 o
   9   3   2        0.33       -1.35      1.35 o
  10   3   2       55.39       58.40      1.91 o
  11   3   2      263.38      253.59      4.62 o
  12   3   2        9.96       -1.69      1.69 o
  13   3   2       68.90       61.69      3.01 o
  14   3   2      113.91      117.12      4.44 o
  15   3   2        0.08        2.89      2.26 o
  16   3   2        6.50        5.23      2.84 o
 -17   4   2       26.54       38.50      4.32 o
 -16   4   2        4.48        4.33      3.14 o
 -15   4   2       15.42        9.04      2.98 o
 -14   4   2       31.74       21.13      3.22 o
 -13   4   2        7.47        5.51      2.60 o
 -12   4   2        5.47        1.89      1.74 o
 -11   4   2      108.45       96.29      3.01 o
 -10   4   2       90.21       94.94      2.92 o
  -9   4   2        5.88        1.83      0.99 o
  -8   4   2      149.53      146.71      2.49 o
  -7   4   2      119.25      140.72      2.46 o
  -6   4   2      109.84      103.69      1.99 o
  -5   4   2       44.80       60.27      1.44 o
  -4   4   2      445.65      422.34      4.67 o
  -3   4   2      146.54      148.21      1.96 o
  -2   4   2       15.88       11.72      1.24 o
  -1   4   2      284.28      322.58      4.48 o
   0   4   2       18.16       34.33      1.23 o
   1   4   2      229.88      226.02      3.36 o
   2   4   2      184.68      192.33      2.74 o
   3   4   2      109.34      107.73      2.16 o
   4   4   2      525.14      537.32      7.15 o
   5   4   2      251.75      263.36      4.06 o
   6   4   2      190.50      189.51      3.20 o
   7   4   2       28.35       30.97      1.58 o
   8   4   2      180.33      177.22      2.99 o
   9   4   2      108.22       93.89      2.18 o
  10   4   2      141.78      125.74      2.83 o
  11   4   2      322.15      320.26      6.51 o
  12   4   2      234.24      218.86      5.77 o
  13   4   2       61.40       54.50      3.22 o
  14   4   2       84.89       83.08      3.92 o
  15   4   2       48.29       49.69      4.31 o
  16   4   2        6.79        9.80      2.96 o
 -16   5   2        1.01        1.86      3.05 o
 -15   5   2        0.01       -0.32      2.70 o
 -14   5   2       64.53       51.88      4.09 o
 -13   5   2       76.31       77.14      4.47 o
 -12   5   2      118.10      108.22      8.74 o
 -11   5   2        3.37        1.63      1.68 o
 -10   5   2      789.22      812.00     13.75 o
  -9   5   2        0.10       -0.66      0.98 o
  -8   5   2        3.60        1.84      0.94 o
  -7   5   2       20.83       15.32      1.18 o
  -6   5   2        4.63        3.47      0.84 o
  -5   5   2       30.82       45.30      1.21 o
  -4   5   2      765.02      753.95      7.74 o
  -3   5   2      655.11      715.52      8.27 o
  -2   5   2        6.62        7.91      1.87 o
  -1   5   2      438.80      469.59      6.33 o
   0   5   2      726.03      765.68      9.60 o
   1   5   2      294.38      323.45      4.82 o
   2   5   2        0.37        0.88      0.61 o
   3   5   2      848.39      796.40      8.83 o
   4   5   2       89.84       90.67      1.98 o
   5   5   2      247.92      233.18      3.82 o
   6   5   2      200.66      230.27      3.70 o
   7   5   2       60.82       67.91      2.42 o
   8   5   2        2.85        2.86      1.11 o
   9   5   2      326.19      326.73      5.13 o
  10   5   2       10.36       11.91      1.95 o
  11   5   2        8.28        5.21      1.87 o
  12   5   2        3.74        3.43      1.95 o
  13   5   2       28.95       26.11      3.22 o
  14   5   2        0.02        2.26      3.00 o
  15   5   2        2.67        0.98      3.05 o
 -15   6   2       78.14       84.58      7.88 o
 -14   6   2        0.27        1.59      3.34 o
 -13   6   2        6.50        2.63      2.73 o
 -12   6   2        0.01       -1.13      3.91 o
 -11   6   2       71.63       63.38      3.71 o
 -10   6   2        4.93        2.61      1.63 o
  -9   6   2        1.25       -0.70      1.39 o
  -8   6   2       27.40       26.76      1.73 o
  -7   6   2       53.19       56.12      1.78 o
  -6   6   2      373.10      364.88      4.48 o
  -5   6   2       25.79       14.89      0.97 o
  -4   6   2      554.68      571.65      7.44 o
  -3   6   2      213.37      230.08      4.49 o
  -2   6   2       65.79       89.29      1.92 o
  -1   6   2       17.43       20.41      1.79 o
   0   6   2      449.16      466.26      6.52 o
   1   6   2       22.67       19.41      1.24 o
   2   6   2        4.60        2.34      0.95 o
   3   6   2       13.74       16.00      1.42 o
   4   6   2        5.59        2.98      0.88 o
   5   6   2        4.30        3.31      0.90 o
   6   6   2      146.73      145.21      2.73 o
   7   6   2      674.22      692.50      8.87 o
   8   6   2       26.02       27.67      2.00 o
   9   6   2        4.58        3.51      1.91 o
  10   6   2       27.17       27.58      2.48 o
  11   6   2       63.93       65.33      3.19 o
  12   6   2      182.96      174.20      6.39 o
  13   6   2        0.33       -2.51      2.65 o
  14   6   2       16.36       14.72      3.95 o
 -14   7   2       17.54       16.91      3.83 o
 -13   7   2       51.20       50.87      4.49 o
 -12   7   2       21.43       31.07      4.19 o
 -11   7   2        5.36        3.76      3.11 o
 -10   7   2        1.25        0.49      2.05 o
  -9   7   2       42.31       44.39      2.79 o
  -8   7   2       96.74      103.83      3.43 o
  -7   7   2      135.93      140.13      3.31 o
  -6   7   2       22.72       26.94      1.21 o
  -5   7   2      461.74      453.66      8.00 o
  -4   7   2      131.98      138.81      3.16 o
  -3   7   2        7.46        4.77      1.09 o
  -2   7   2      939.96      937.61     11.68 o
  -1   7   2      114.69      122.43      3.50 o
   0   7   2        4.71        3.45      0.90 o
   1   7   2        0.65       -0.24      1.10 o
   2   7   2       19.26       14.14      1.39 o
   3   7   2      246.48      258.76      4.77 o
   4   7   2       35.87       34.86      2.03 o
   5   7   2       25.41       23.44      1.21 o
   6   7   2       86.69       96.05      2.59 o
   7   7   2        8.22       13.70      1.63 o
   8   7   2      321.84      340.79      8.46 o
   9   7   2      120.45      134.03      5.62 o
  10   7   2        1.70        3.14      2.18 o
  11   7   2        2.09       -1.71      2.75 o
  12   7   2        7.26        2.11      4.02 o
  13   7   2        0.89       -1.60      3.13 o
 -13   8   2       14.85       14.63      4.00 o
 -12   8   2       16.59       19.69      3.93 o
 -11   8   2      164.78      178.73     11.35 o
 -10   8   2       27.68       22.98      3.33 o
  -9   8   2       23.82       33.51      2.59 o
  -8   8   2       71.59       69.10      3.47 o
  -7   8   2      673.64      662.61     12.24 o
  -6   8   2       13.98       23.41      1.84 o
  -5   8   2       22.40       19.97      2.87 o
  -4   8   2       50.93       46.99      2.34 o
  -3   8   2        5.77        3.95      1.35 o
  -2   8   2      157.35      153.81      4.04 o
  -1   8   2        0.97       -1.43      1.88 o
   0   8   2       64.06       58.90      2.95 o
   1   8   2        1.04        2.45      1.41 o
   2   8   2      332.42      342.92      7.76 o
   3   8   2        6.79        9.20      1.98 o
   4   8   2        2.76        2.53      2.06 o
   5   8   2        3.22        1.85      1.39 o
   6   8   2        6.62        5.33      2.01 o
   7   8   2       16.34       20.73      3.12 o
   8   8   2       26.11       21.71      2.65 o
   9   8   2       98.37       90.53      4.41 o
  10   8   2        0.24        2.25      2.36 o
  11   8   2       18.29       18.27      3.77 o
  12   8   2        2.75        1.77      3.51 o
 -11   9   2       27.04       26.50      5.77 o
 -10   9   2       41.43       48.55      3.38 o
  -9   9   2        3.98        1.97      3.12 o
  -8   9   2        4.92        4.17      2.45 o
  -7   9   2       39.03       37.17      3.11 o
  -6   9   2       25.12       29.08      3.46 o
  -5   9   2        3.99        0.67      2.40 o
  -4   9   2        3.02       -1.39      1.89 o
  -3   9   2       40.11       40.36      2.27 o
  -2   9   2       25.18       30.85      1.90 o
  -1   9   2       43.11       29.01      1.70 o
   0   9   2       28.39       30.01      2.38 o
   1   9   2       69.59       66.79      3.92 o
   2   9   2       76.70       74.80      5.48 o
   3   9   2      118.84      126.54      5.22 o
   4   9   2       13.40       10.00      3.12 o
   5   9   2       63.56       72.31      9.10 o
   6   9   2        9.00        6.83      2.40 o
   7   9   2       17.59       21.78      3.10 o
   8   9   2      124.23      134.00     24.11 o
   9   9   2       14.80       18.49      2.53 o
  10   9   2        2.92        3.76      2.79 o
  -9  10   2        3.73       -0.58      3.41 o
  -8  10   2      109.72       96.74      9.78 o
  -7  10   2      116.21      111.21      5.09 o
  -6  10   2      123.75      122.93     11.21 o
  -5  10   2        2.44        1.98      2.97 o
  -4  10   2       12.21       10.60      2.82 o
  -3  10   2       40.43       38.09      3.41 o
  -2  10   2       33.30       33.49      2.87 o
  -1  10   2        0.04       -0.96      1.01 o
   0  10   2        0.35        0.78      4.61 o
   1  10   2       35.06       38.25      3.16 o
   2  10   2       57.47       57.70      4.44 o
   3  10   2       12.98       14.46      3.33 o
   4  10   2        6.49       -2.65      2.89 o
   5  10   2        6.80        5.81      5.77 o
   6  10   2       33.01       26.38      3.01 o
   7  10   2       34.87       35.94      3.65 o
  -5  11   2       25.42       24.46      5.51 o
  -4  11   2        2.35        0.06      2.69 o
  -3  11   2        0.00       -1.97      2.52 o
  -2  11   2        2.02        2.58      2.38 o
  -1  11   2        0.21       -1.84      1.84 o
   0  11   2       32.43       29.81      3.01 o
   1  11   2        5.66        1.78      2.62 o
   2  11   2        4.24        1.98      7.07 o
   3  11   2       34.99       28.19      4.09 o
   4  11   2        9.71       16.26      6.97 o
 -18   1   3        0.52       -0.58      2.45 o
 -17   1   3        5.60        2.48      4.23 o
 -16   1   3       56.12       64.45      3.60 o
 -15   1   3       29.68       20.52      2.39 o
 -14   1   3      790.93      791.48     10.73 o
 -13   1   3       99.36       95.46      3.63 o
 -12   1   3        0.92       -0.55      0.93 o
 -11   1   3        0.04       -0.74      0.74 o
 -10   1   3       67.97       67.84      1.56 o
  -9   1   3        0.21       -0.83      0.83 o
  -8   1   3      128.58      157.99      2.35 o
  -7   1   3       61.34       59.44      1.51 o
  -6   1   3     3367.19     3394.12     26.52 o
  -5   1   3      167.62      169.48      2.28 o
  -4   1   3     1867.01     1851.01     14.06 o
  -3   1   3     7371.08     7316.26     57.92 o
  -2   1   3    43985.36    37364.19    321.73 o
  -1   1   3     1714.47     1542.33     13.56 o
   0   1   3      910.88      822.32      7.77 o
   1   1   3      673.57      659.36      7.67 o
   2   1   3        2.14        0.72      0.37 o
   3   1   3      174.41      182.52      2.51 o
   4   1   3       97.17       79.75      1.86 o
   5   1   3       71.19       62.33      1.92 o
   6   1   3     3446.60     3520.74     39.28 o
   7   1   3        0.36        5.76      0.97 o
   8   1   3       50.17       48.42      1.81 o
   9   1   3      202.97      191.86      3.66 o
  10   1   3      195.65      195.39      4.03 o
  11   1   3        0.05       -1.30      1.30 o
  12   1   3     1395.49     1365.89     16.41 o
  13   1   3       61.23       57.73      3.44 o
  14   1   3       14.09       10.35      2.24 o
  15   1   3        0.10       -2.66      2.66 o
  16   1   3       28.86       37.82      3.76 o
 -18   2   3        0.72       -3.52      3.52 o
 -17   2   3        4.43        5.93      2.48 o
 -16   2   3       49.19       52.51      3.36 o
 -15   2   3      104.50       96.36      4.39 o
 -14   2   3      158.64      179.88      4.68 o
 -13   2   3      378.80      395.52      6.48 o
 -12   2   3        0.67        3.32      1.44 o
 -11   2   3       91.74      107.11      2.90 o
 -10   2   3       81.28       96.56      2.50 o
  -9   2   3       76.18       67.89      2.00 o
  -8   2   3      301.48      306.04      4.25 o
  -7   2   3      864.11      857.12      8.88 o
  -6   2   3       12.71        7.58      0.70 o
  -5   2   3      141.09      160.36      2.19 o
  -4   2   3        0.89        0.24      0.40 o
  -3   2   3     7690.49     7359.45     58.47 o
  -2   2   3       86.49      117.60      1.39 o
  -1   2   3    14310.89    12920.60    126.42 o
   0   2   3      273.46      285.98      3.17 o
   1   2   3     5152.22     4924.41     44.69 o
   2   2   3      954.24      895.81      8.67 o
   3   2   3       13.20       14.67      0.81 o
   4   2   3     2052.25     2049.84     21.70 o
   5   2   3      368.95      428.51      6.00 o
   6   2   3      733.36      790.45     10.84 o
   7   2   3       39.12       22.87      1.62 o
   8   2   3      256.29      267.29      4.33 o
   9   2   3       22.70       22.44      1.49 o
  10   2   3      211.44      197.49      3.91 o
  11   2   3      270.41      263.01      4.81 o
  12   2   3       48.99       47.81      2.32 o
  13   2   3        0.03        1.32      1.81 o
  14   2   3       10.84        5.78      2.05 o
  15   2   3        0.14       -1.02      1.98 o
  16   2   3       53.33       48.78      6.25 o
 -18   3   3        5.35       -0.49      3.16 o
 -17   3   3        6.63        7.52      3.11 o
 -16   3   3       92.94       95.97      5.26 o
 -15   3   3        6.70        7.48      2.56 o
 -14   3   3       48.06       39.53      2.82 o
 -13   3   3      342.71      362.96      7.23 o
 -12   3   3       97.54       90.81      3.11 o
 -11   3   3      285.67      278.00      4.90 o
 -10   3   3      466.09      448.35      7.12 o
  -9   3   3      397.67      441.06      5.53 o
  -8   3   3      954.61      939.71      9.31 o
  -7   3   3      109.43      108.93      1.93 o
  -6   3   3     1120.91     1145.62     10.80 o
  -5   3   3     1185.69     1162.16      9.55 o
  -4   3   3      232.11      236.64      2.72 o
  -3   3   3     4042.75     3862.66     37.30 o
  -2   3   3      443.81      345.52      3.65 o
  -1   3   3     7248.24     6970.08     58.55 o
   0   3   3      404.70      391.35      4.56 o
   1   3   3      485.33      428.91      4.45 o
   2   3   3     1155.95     1101.53     10.65 o
   3   3   3      342.56      328.65      3.82 o
   4   3   3      294.23      368.61      4.36 o
   5   3   3     2023.59     2125.00     20.33 o
   6   3   3        2.53        5.27      1.13 o
   7   3   3       65.55       72.60      2.18 o
   8   3   3      434.71      440.88      6.72 o
   9   3   3       80.47       86.40      2.26 o
  10   3   3       19.23       11.77      1.36 o
  11   3   3       29.86       32.01      1.94 o
  12   3   3       11.69        6.49      1.92 o
  13   3   3      176.33      169.50      4.70 o
  14   3   3        0.90       -0.38      2.06 o
  15   3   3        5.48        3.31      2.32 o
  16   3   3       23.28       36.41      3.76 o
 -17   4   3        0.56       -1.27      2.96 o
 -16   4   3       14.75        8.13      3.21 o
 -15   4   3        0.00       -1.23      2.62 o
 -14   4   3       13.00       16.05      3.09 o
 -13   4   3       37.72       28.89      2.81 o
 -12   4   3      137.05      128.37      4.10 o
 -11   4   3      132.34      135.10      5.14 o
 -10   4   3       11.32       14.33      1.16 o
  -9   4   3       95.64      109.16      2.22 o
  -8   4   3        0.01       -0.72      0.72 o
  -7   4   3       62.69       53.97      1.52 o
  -6   4   3       64.39       59.24      1.61 o
  -5   4   3      127.23      128.41      2.21 o
  -4   4   3     4975.69     5117.14     47.00 o
  -3   4   3      241.26      243.69      2.82 o
  -2   4   3        4.23        4.50      0.67 o
  -1   4   3      193.77      211.96      3.16 o
   0   4   3     2526.93     2517.13     30.64 o
   1   4   3       73.43       81.53      1.74 o
   2   4   3      236.28      250.19      3.79 o
   3   4   3        5.65        3.21      0.81 o
   4   4   3      338.46      360.24      4.97 o
   5   4   3      128.69      136.75      3.51 o
   6   4   3       23.00       21.65      1.37 o
   7   4   3       14.11       23.01      1.30 o
   8   4   3        8.65        9.16      1.20 o
   9   4   3      286.94      292.01      4.72 o
  10   4   3      102.42       92.52      2.70 o
  11   4   3       52.39       44.16      2.57 o
  12   4   3      206.89      197.13      5.41 o
  13   4   3       99.05       95.58      4.37 o
  14   4   3       35.56       36.51      3.09 o
  15   4   3        0.96       -1.61      2.58 o
 -16   5   3       39.02       45.02      4.26 o
 -15   5   3        0.14       -2.08      2.76 o
 -14   5   3        0.83        0.24      2.69 o
 -13   5   3      226.63      204.87      6.69 o
 -12   5   3        1.99        0.30      2.78 o
 -11   5   3      114.50      123.54      3.69 o
 -10   5   3      290.91      278.63      5.88 o
  -9   5   3      399.92      388.87      5.14 o
  -8   5   3      113.05      113.71      2.51 o
  -7   5   3      142.91      120.47      2.58 o
  -6   5   3      100.44       90.09      1.89 o
  -5   5   3      520.96      541.23      6.30 o
  -4   5   3      434.72      381.50      4.21 o
  -3   5   3      167.23      199.35      2.92 o
  -2   5   3     4668.02     4655.12     45.40 o
  -1   5   3      150.67      155.76      2.93 o
   0   5   3       38.70       34.40      1.47 o
   1   5   3       22.67       32.02      2.67 o
   2   5   3      185.10      217.51      3.47 o
   3   5   3      464.37      470.12      5.25 o
   4   5   3       71.52       78.92      2.42 o
   5   5   3       26.43       45.14      2.10 o
   6   5   3        1.39       -0.43      1.03 o
   7   5   3      468.77      476.29      6.83 o
   8   5   3       12.67       23.50      2.03 o
   9   5   3        8.07        1.90      1.94 o
  10   5   3       94.40       91.32      3.94 o
  11   5   3        0.21       -1.22      2.14 o
  12   5   3      337.36      354.20      8.42 o
  13   5   3        8.40       12.64      3.26 o
  14   5   3        5.71        4.87      2.97 o
  15   5   3       13.53        9.96      3.44 o
 -16   6   3        1.64        2.01      3.55 o
 -15   6   3        1.89        0.61      3.23 o
 -14   6   3       16.86       18.15      3.20 o
 -13   6   3       55.99       62.43      6.36 o
 -12   6   3        2.29       -2.48      2.52 o
 -11   6   3       20.23       20.39      4.18 o
 -10   6   3       15.77       13.80      1.92 o
  -9   6   3      125.21      129.98      3.59 o
  -8   6   3      730.40      749.75      9.90 o
  -7   6   3       72.89       83.54      2.15 o
  -6   6   3       58.76       64.05      1.78 o
  -5   6   3       30.13       25.16      1.05 o
  -4   6   3        2.35       -0.91      0.91 o
  -3   6   3        4.36        9.25      0.95 o
  -2   6   3        2.87        2.28      0.98 o
  -1   6   3        2.21        2.43      0.95 o
   0   6   3        0.88       -0.62      0.72 o
   1   6   3       68.13       54.32      1.90 o
   2   6   3       11.00       10.42      1.27 o
   3   6   3      275.70      314.96      4.49 o
   4   6   3       46.07       44.06      1.47 o
   5   6   3        7.29        5.11      1.02 o
   6   6   3      145.39      145.89      3.81 o
   7   6   3      238.76      248.79      5.06 o
   8   6   3      248.29      245.75      5.11 o
   9   6   3       30.25       30.99      2.41 o
  10   6   3       70.84       71.32      3.21 o
  11   6   3       49.32       45.81      3.12 o
  12   6   3       14.58       19.54      3.27 o
  13   6   3       86.01       94.54      9.62 o
  14   6   3        1.26        0.08      3.29 o
 -14   7   3       21.64       27.28      4.90 o
 -13   7   3        8.41        6.27      6.76 o
 -12   7   3        7.46       -2.82      2.82 o
 -11   7   3       37.80       33.31      4.01 o
 -10   7   3       96.72      100.14      4.00 o
  -9   7   3       81.80       93.08      3.96 o
  -8   7   3      150.53      143.23      3.57 o
  -7   7   3       28.30       17.36      1.51 o
  -6   7   3       13.65       14.89      1.31 o
  -5   7   3      598.03      612.25      9.09 o
  -4   7   3       16.78       14.37      1.73 o
  -3   7   3        6.06        5.45      1.41 o
  -2   7   3       57.46       56.53      2.80 o
  -1   7   3       65.74       61.13      2.51 o
   0   7   3       77.86       89.33      2.50 o
   1   7   3       54.03       60.31      2.26 o
   2   7   3       49.47       42.38      2.03 o
   3   7   3       53.63       61.40      2.68 o
   4   7   3       29.13       36.83      1.71 o
   5   7   3      151.01      155.83      3.00 o
   6   7   3       38.32       43.57      2.38 o
   7   7   3        6.27        6.03      1.85 o
   8   7   3        0.61       -1.53      1.90 o
   9   7   3        3.99        2.44      2.16 o
  10   7   3        0.54       -0.07      2.25 o
  11   7   3       20.02       19.85      2.86 o
  12   7   3        1.87       -1.42      3.12 o
  13   7   3       13.16       14.80      4.38 o
 -13   8   3        2.71        1.76      3.39 o
 -12   8   3        1.01       -2.92      2.92 o
 -11   8   3       21.92       17.07      3.45 o
 -10   8   3       29.62       29.84      3.11 o
  -9   8   3      133.70      131.33      4.61 o
  -8   8   3      218.39      232.33      4.72 o
  -7   8   3       22.87       21.08      2.40 o
  -6   8   3       10.92        9.69      2.65 o
  -5   8   3        3.23        0.05      1.49 o
  -4   8   3       20.40       24.31      1.95 o
  -3   8   3       38.26       23.36      2.24 o
  -2   8   3      126.76      161.07      3.93 o
  -1   8   3       18.55       11.84      1.12 o
   0   8   3        3.35        3.42      1.43 o
   1   8   3        4.87        4.44      1.68 o
   2   8   3        3.83        6.78      1.90 o
   3   8   3        5.17        3.30      1.90 o
   4   8   3      136.99      153.19      5.06 o
   5   8   3       42.41       44.79      2.41 o
   6   8   3      427.53      426.57     11.66 o
   7   8   3      127.96      121.39      6.30 o
   8   8   3      104.71      113.97      4.78 o
   9   8   3        9.63       10.67      2.51 o
  10   8   3        3.53        5.70      2.39 o
  11   8   3       40.81       32.92      3.91 o
 -11   9   3        5.99        3.75      2.75 o
 -10   9   3       22.88       25.26      2.59 o
  -9   9   3       29.36       34.23      3.45 o
  -8   9   3       12.96        8.47      2.59 o
  -7   9   3        0.87        1.52      2.29 o
  -6   9   3        1.44       -1.39      2.55 o
  -5   9   3       25.69       20.68      3.11 o
  -4   9   3       23.38       24.43      2.15 o
  -3   9   3        6.28        3.13      1.90 o
  -2   9   3        0.15       -1.15      1.21 o
  -1   9   3       10.13        6.76      1.08 o
   0   9   3        1.25        0.88      1.76 o
   1   9   3       59.72       59.82      4.22 o
   2   9   3      147.55      170.83      7.43 o
   3   9   3       21.10       18.76      2.82 o
   4   9   3       56.94       57.12      6.72 o
   5   9   3       81.76       93.65      7.28 o
   6   9   3       67.99       67.55      6.54 o
   7   9   3       41.12       39.78      3.79 o
   8   9   3        1.28       -1.57      1.98 o
   9   9   3       26.20       31.35      3.42 o
  -9  10   3        3.12        5.50      3.35 o
  -8  10   3        1.67        3.71      2.72 o
  -7  10   3        7.59        5.33      2.54 o
  -6  10   3        0.17       -3.95      3.95 o
  -5  10   3        1.20        0.82      2.66 o
  -4  10   3        0.00       -0.69      2.38 o
  -3  10   3       20.52       16.16      3.00 o
  -2  10   3        4.41        0.62      1.17 o
  -1  10   3        1.91        0.45      1.12 o
   0  10   3        6.15        8.47      2.44 o
   1  10   3       66.39       59.69      4.32 o
   2  10   3       10.13       15.00      3.83 o
   3  10   3        9.72       14.52      3.49 o
   4  10   3        7.17        3.68      5.89 o
   5  10   3        5.23        7.28      2.29 o
   6  10   3        1.44       -3.37      3.39 o
   7  10   3       39.59       41.94      6.49 o
  -5  11   3        2.79        6.07      4.74 o
  -4  11   3        0.02       -1.32      2.59 o
  -3  11   3        4.80        1.80      2.90 o
  -2  11   3        0.03       -0.10      1.37 o
  -1  11   3        2.22        2.88      1.35 o
   0  11   3        5.23        3.13      1.62 o
   1  11   3        0.04        0.73      4.09 o
   2  11   3       46.01       39.62      4.35 o
   3  11   3        0.20       -0.62      5.85 o
 -18   0   4        0.31        0.37      3.41 o
 -17   0   4      123.50      117.87      6.47 o
 -16   0   4       31.67       31.88      4.26 o
 -15   0   4      119.89      122.63      5.40 o
 -14   0   4      908.25      950.59     15.32 o
 -13   0   4      198.91      205.36      6.18 o
 -12   0   4        2.15        2.64      1.35 o
 -11   0   4       13.34        6.12      1.51 o
 -10   0   4       49.78       45.52      1.69 o
  -9   0   4      816.83      821.81     11.28 o
  -8   0   4      624.14      556.12      7.40 o
  -7   0   4       97.96       85.59      2.20 o
  -6   0   4        7.57        5.62      0.80 o
  -5   0   4     1814.74     1742.48     18.28 o
  -4   0   4    13462.35    12698.59    127.14 o
  -3   0   4      236.14      293.31      4.23 o
  -2   0   4     3289.81     3130.42     36.78 o
  -1   0   4     1620.43     1615.22     21.20 o
   0   0   4      172.49      196.51      3.73 o
   1   0   4      124.64      119.96      2.91 o
   2   0   4     1242.05     1244.18     18.79 o
   3   0   4       78.39       48.28      1.92 o
   4   0   4      110.49      113.62      3.55 o
   5   0   4     2397.00     2185.48     46.39 o
   6   0   4      656.95      767.02     15.05 o
   7   0   4      611.02      678.26     13.84 o
   8   0   4       89.66       75.01      3.19 o
   9   0   4     1375.17     1313.49     21.68 o
  10   0   4      678.81      614.25     13.45 o
  11   0   4       24.25       22.36      2.64 o
  12   0   4        0.80       -2.86      2.86 o
  13   0   4       59.59       63.27      3.87 o
  14   0   4        2.51        2.58      3.75 o
  15   0   4       44.84       40.46      5.80 o
  16   0   4        9.92        7.16      8.56 o
 -18   1   4        2.99        5.20      2.58 o
 -17   1   4       11.14       17.90      2.80 o
 -16   1   4       61.49       67.50      3.36 o
 -15   1   4      184.19      179.02      4.78 o
 -14   1   4       83.11       79.44      3.01 o
 -13   1   4      114.59      116.76      3.32 o
 -12   1   4       26.72       30.49      1.61 o
 -11   1   4       59.08       61.67      1.96 o
 -10   1   4        5.54        5.45      0.92 o
  -9   1   4       22.58       25.51      1.52 o
  -8   1   4     2070.48     2176.66     18.18 o
  -7   1   4      142.05      161.19      2.36 o
  -6   1   4      460.03      421.69      4.32 o
  -5   1   4      123.16      124.08      1.57 o
  -4   1   4     1623.45     1579.44     13.04 o
  -3   1   4    26831.83    24998.79    215.44 o
  -2   1   4    25658.53    23069.36    254.93 o
  -1   1   4      996.39      955.61     10.72 o
   0   1   4      322.37      318.71      3.87 o
   1   1   4       33.77       27.96      1.24 o
   2   1   4      179.89      191.91      2.92 o
   3   1   4      165.46      165.05      3.01 o
   4   1   4      223.34      227.65      3.83 o
   5   1   4       26.16       24.72      1.43 o
   6   1   4        4.78        5.90      1.15 o
   7   1   4       19.01       13.99      1.30 o
   8   1   4      214.64      205.81      4.03 o
   9   1   4      388.77      377.42      5.80 o
  10   1   4      289.47      303.50      5.17 o
  11   1   4      194.93      185.89      4.12 o
  12   1   4        0.29       -1.48      1.48 o
  13   1   4      110.84      104.51      3.79 o
  14   1   4       25.40       23.75      2.60 o
  15   1   4       16.16       27.25      3.74 o
  16   1   4       15.00       20.65      3.96 o
 -18   2   4        0.02       -1.12      3.58 o
 -17   2   4       83.43       94.68      4.71 o
 -16   2   4        5.70        4.71      2.52 o
 -15   2   4      127.78      135.50      4.54 o
 -14   2   4       78.79       96.85      3.78 o
 -13   2   4      134.01      142.11      3.89 o
 -12   2   4      146.45      152.16      3.86 o
 -11   2   4        8.12        5.84      1.38 o
 -10   2   4       56.58       59.42      1.96 o
  -9   2   4        6.03        6.14      0.99 o
  -8   2   4       68.78       73.69      1.81 o
  -7   2   4      312.48      374.29      4.52 o
  -6   2   4      150.71      150.75      2.22 o
  -5   2   4      315.63      343.88      3.56 o
  -4   2   4      913.14      917.70      8.52 o
  -3   2   4    31815.58    29488.40    254.33 o
  -2   2   4     1891.77     1778.81     17.28 o
  -1   2   4     1199.71     1198.02     11.14 o
   0   2   4      863.50      838.56      7.68 o
   1   2   4     1277.05     1257.03     11.90 o
   2   2   4      187.66      193.76      2.75 o
   3   2   4       39.55       57.82      1.65 o
   4   2   4      246.71      259.03      4.41 o
   5   2   4     1143.89     1221.25     14.67 o
   6   2   4      172.76      158.13      3.53 o
   7   2   4       44.18       45.37      1.91 o
   8   2   4        7.29        5.37      1.27 o
   9   2   4       56.53       55.22      2.09 o
  10   2   4       27.07       25.21      1.79 o
  11   2   4      540.86      528.49      7.74 o
  12   2   4       26.92       24.46      2.12 o
  13   2   4       21.22       23.41      2.46 o
  14   2   4        7.16        6.36      2.08 o
  15   2   4        4.10        3.19      2.09 o
  16   2   4       17.31       14.97      4.21 o
 -18   3   4       12.52       17.09      3.72 o
 -17   3   4        0.02        2.06      2.84 o
 -16   3   4        0.05       -2.72      2.72 o
 -15   3   4      135.23      148.06      5.36 o
 -14   3   4      142.57      127.35      4.31 o
 -13   3   4       50.84       51.50      2.92 o
 -12   3   4       44.73       36.59      2.26 o
 -11   3   4       40.55       37.76      2.59 o
 -10   3   4      243.12      239.96      4.01 o
  -9   3   4      105.65      128.36      2.57 o
  -8   3   4      293.44      308.52      4.18 o
  -7   3   4      185.39      172.79      2.98 o
  -6   3   4      418.97      455.51      4.43 o
  -5   3   4      136.09      159.27      2.05 o
  -4   3   4      428.29      471.72      4.97 o
  -3   3   4       24.39       22.82      0.75 o
  -2   3   4      383.47      456.45      5.20 o
  -1   3   4      194.54      177.90      3.69 o
   0   3   4      727.34      726.95      7.55 o
   1   3   4      285.93      273.81      3.46 o
   2   3   4      681.77      678.14      7.71 o
   3   3   4      241.85      223.44      3.11 o
   4   3   4      494.87      527.41      6.19 o
   5   3   4      301.20      280.33      3.97 o
   6   3   4       25.36       25.12      1.32 o
   7   3   4      285.99      278.17      5.54 o
   8   3   4      512.32      507.82      7.56 o
   9   3   4       11.82       14.91      1.59 o
  10   3   4      229.43      226.63      4.61 o
  11   3   4        2.49       -1.30      1.71 o
  12   3   4       13.60       10.21      2.06 o
  13   3   4        5.21        0.34      1.89 o
  14   3   4       26.36       29.33      2.92 o
  15   3   4       13.04       22.79      2.95 o
 -17   4   4       73.76       77.60      5.11 o
 -16   4   4        4.31        7.00      3.11 o
 -15   4   4        6.98        4.27      2.73 o
 -14   4   4       16.67        8.04      2.68 o
 -13   4   4        9.20        2.81      3.14 o
 -12   4   4      132.25      128.83      4.03 o
 -11   4   4      235.45      253.91      5.49 o
 -10   4   4      408.34      420.44      5.57 o
  -9   4   4      106.55       98.72      2.38 o
  -8   4   4      499.58      503.44      5.99 o
  -7   4   4        8.69        9.34      0.95 o
  -6   4   4        6.85        2.25      0.68 o
  -5   4   4       62.61       59.34      1.47 o
  -4   4   4     1587.65     1409.80     15.15 o
  -3   4   4      272.79      306.15      3.64 o
  -2   4   4      123.44       96.97      1.52 o
  -1   4   4      229.28      236.88      3.11 o
   0   4   4        3.83        6.12      0.56 o
   1   4   4        4.64        8.62      0.66 o
   2   4   4     1074.94     1059.38     12.13 o
   3   4   4      712.64      744.19      9.45 o
   4   4   4      859.11      856.57      9.43 o
   5   4   4        5.35        2.48      0.84 o
   6   4   4       59.34       60.88      1.77 o
   7   4   4       22.52       32.00      1.52 o
   8   4   4       80.31       78.37      2.52 o
   9   4   4      198.10      188.91      4.76 o
  10   4   4        5.85        6.47      1.57 o
  11   4   4      264.41      265.47      6.13 o
  12   4   4      117.38      119.22      4.35 o
  13   4   4       46.12       59.19      3.44 o
  14   4   4      128.25      136.20      5.42 o
  15   4   4        1.18       -1.14      2.51 o
 -17   5   4        6.83        3.14      4.99 o
 -16   5   4        1.13        5.37      3.07 o
 -15   5   4       60.83       69.31      4.61 o
 -14   5   4       54.03       41.78      3.74 o
 -13   5   4        3.01        2.93      2.74 o
 -12   5   4        0.33        2.02      2.29 o
 -11   5   4        3.08       -0.70      1.82 o
 -10   5   4       11.74        4.19      1.47 o
  -9   5   4      190.04      177.30      3.27 o
  -8   5   4      137.75      155.51      2.92 o
  -7   5   4      314.63      296.47      4.46 o
  -6   5   4      167.18      166.01      2.65 o
  -5   5   4        5.46        0.74      0.79 o
  -4   5   4     2273.27     2303.85     21.79 o
  -3   5   4      407.77      371.01      4.54 o
  -2   5   4      503.10      570.67      6.83 o
  -1   5   4        0.02       -0.62      0.62 o
   0   5   4        5.11        3.43      0.99 o
   1   5   4       32.09       35.39      1.10 o
   2   5   4        8.44        9.70      0.90 o
   3   5   4      282.11      265.27      3.77 o
   4   5   4       36.65       41.30      1.74 o
   5   5   4       75.94       83.29      3.52 o
   6   5   4      139.61      141.71      3.19 o
   7   5   4       84.46       89.74      2.79 o
   8   5   4        8.87        8.32      2.03 o
   9   5   4      261.12      266.13      5.59 o
  10   5   4        1.60       -1.74      1.74 o
  11   5   4       15.03       17.63      3.25 o
  12   5   4        0.97       -1.71      2.01 o
  13   5   4        0.08       -1.60      2.25 o
  14   5   4        4.34        1.80      2.53 o
 -16   6   4        7.23        0.71      3.30 o
 -15   6   4       31.93       57.74      4.99 o
 -14   6   4        1.46       -0.49      2.69 o
 -13   6   4       23.05       17.13      3.03 o
 -12   6   4        2.60        0.86      2.64 o
 -11   6   4      241.94      245.19      6.72 o
 -10   6   4      231.70      226.25      5.24 o
  -9   6   4      536.30      572.17      9.16 o
  -8   6   4       20.11       21.33      1.49 o
  -7   6   4       46.06       31.46      1.47 o
  -6   6   4      151.03      143.29      2.49 o
  -5   6   4       94.34       97.53      2.02 o
  -4   6   4       91.96       87.35      2.20 o
  -3   6   4      178.47      168.52      2.55 o
  -2   6   4       31.82       25.99      0.98 o
  -1   6   4       49.26       51.37      1.96 o
   0   6   4       11.75        4.49      1.04 o
   1   6   4       65.62       58.50      3.49 o
   2   6   4       45.37       32.99      1.55 o
   3   6   4       42.97       35.40      1.45 o
   4   6   4      287.96      308.86      4.41 o
   5   6   4      520.89      544.27      6.91 o
   6   6   4        0.00       -1.40      1.40 o
   7   6   4      353.77      363.73      6.74 o
   8   6   4      549.13      531.54      8.96 o
   9   6   4      141.88      139.19      4.32 o
  10   6   4      189.69      199.44      5.27 o
  11   6   4        9.64        8.02      2.36 o
  12   6   4       22.57       29.09      3.64 o
  13   6   4      131.35      130.22      6.83 o
 -15   7   4       48.67       47.54      5.64 o
 -14   7   4        4.17        2.84      3.63 o
 -13   7   4       12.81       12.39      3.76 o
 -12   7   4        4.40        1.25      3.09 o
 -11   7   4        5.64        6.26      2.64 o
 -10   7   4        1.43        0.84      1.83 o
  -9   7   4       35.41       35.94      2.77 o
  -8   7   4       18.53       20.88      1.76 o
  -7   7   4       11.05       11.71      1.39 o
  -6   7   4       14.61       18.94      2.33 o
  -5   7   4      113.22      103.79      3.43 o
  -4   7   4       69.00       64.75      2.13 o
  -3   7   4      466.32      507.23      5.84 o
  -2   7   4       38.57       39.23      1.35 o
  -1   7   4       18.25       23.03      1.07 o
   0   7   4      179.22      191.12      4.87 o
   1   7   4       18.71       19.87      1.67 o
   2   7   4        0.76       -1.18      1.18 o
   3   7   4       45.29       49.61      1.69 o
   4   7   4       13.56       13.01      1.24 o
   5   7   4      100.92      105.26      2.78 o
   6   7   4        4.15        0.52      1.39 o
   7   7   4        4.61        2.84      1.85 o
   8   7   4        0.61        0.28      1.89 o
   9   7   4       57.17       56.25      3.48 o
  10   7   4       33.23       34.95      3.14 o
  11   7   4       75.87       81.10      4.65 o
  12   7   4        3.91        7.32      3.39 o
 -13   8   4       20.04       32.56      4.35 o
 -12   8   4       20.38       29.14      4.90 o
 -11   8   4       16.76       12.78      3.52 o
 -10   8   4        4.30        4.62      2.37 o
  -9   8   4       11.86        6.30      1.97 o
  -8   8   4        1.07       -2.27      2.27 o
  -7   8   4       29.51       19.91      2.34 o
  -6   8   4       18.53       12.56      2.21 o
  -5   8   4       10.67       12.35      2.03 o
  -4   8   4       10.89       14.78      1.59 o
  -3   8   4       57.29       53.52      1.98 o
  -2   8   4       23.06       26.58      1.43 o
  -1   8   4       37.38       35.75      1.54 o
   0   8   4       21.46       29.83      3.39 o
   1   8   4      179.87      191.08      5.48 o
   2   8   4        1.23        1.95      1.83 o
   3   8   4        7.25        8.08      2.10 o
   4   8   4       14.09       20.67      1.89 o
   5   8   4        0.78        2.30      1.65 o
   6   8   4      292.82      295.01      7.72 o
   7   8   4      114.79      116.89      4.68 o
   8   8   4       14.35       16.15      2.67 o
   9   8   4       14.46       14.85      2.58 o
  10   8   4        0.33       -1.43      2.23 o
  11   8   4       12.21       12.41      4.64 o
 -11   9   4       40.63       44.62      3.45 o
 -10   9   4       22.00       19.90      4.18 o
  -9   9   4       10.94        9.17      3.40 o
  -8   9   4       30.94       23.67      3.10 o
  -7   9   4       86.16       79.67      4.28 o
  -6   9   4        1.00        0.37      2.57 o
  -5   9   4        6.12        5.10      2.32 o
  -4   9   4        4.92        1.60      1.23 o
  -3   9   4        5.83        5.07      1.33 o
  -2   9   4       11.40        7.48      1.29 o
  -1   9   4       44.74       51.33      2.14 o
   0   9   4       20.41       18.52      2.87 o
   1   9   4      150.94      175.77      7.23 o
   2   9   4        8.48        4.74      2.36 o
   3   9   4      176.84      180.05      6.88 o
   4   9   4        0.04        0.09      1.68 o
   5   9   4       20.18       17.45      2.81 o
   6   9   4        9.58       19.49      7.40 o
   7   9   4        6.03        1.49      2.73 o
   8   9   4       38.89       43.20      3.99 o
   9   9   4        0.00       -2.12      2.12 o
  -9  10   4        2.57        4.82      3.52 o
  -8  10   4        2.74        0.34      3.01 o
  -7  10   4        0.87       -0.53      1.76 o
  -6  10   4        0.50       -3.23      3.23 o
  -5  10   4        0.29       -1.26      2.18 o
  -4  10   4       28.21       29.86      1.99 o
  -3  10   4       17.56       14.32      1.61 o
  -2  10   4       12.66       10.80      1.53 o
  -1  10   4        3.15        4.05      1.30 o
   0  10   4        1.06        1.60      1.47 o
   1  10   4       35.02       49.06      4.39 o
   2  10   4       13.58       10.05      7.69 o
   3  10   4       52.50       66.21      5.19 o
   4  10   4       17.04       13.33      2.51 o
   5  10   4        7.28       -0.58      2.31 o
   6  10   4        4.36       -2.27      2.43 o
  -4  11   4        1.43       -0.88      1.62 o
  -3  11   4        2.47        2.15      1.48 o
  -2  11   4        0.00       -1.54      2.30 o
  -1  11   4        2.16        4.57      1.48 o
   0  11   4        5.09        4.11      1.44 o
   1  11   4       64.64       69.73      3.93 o
   2  11   4       42.07       46.16      8.87 o
 -18   1   5       27.31       19.87      3.33 o
 -17   1   5       99.18       96.02      4.66 o
 -16   1   5       39.14       37.27      2.83 o
 -15   1   5       18.53       23.16      2.29 o
 -14   1   5       38.07       35.96      1.90 o
 -13   1   5      127.17      112.12      2.91 o
 -12   1   5      236.31      236.61      3.85 o
 -11   1   5      505.60      535.00      6.81 o
 -10   1   5       26.68       27.39      1.43 o
  -9   1   5      198.43      204.38      2.82 o
  -8   1   5       69.71       64.28      2.11 o
  -7   1   5      448.03      475.92      5.10 o
  -6   1   5      338.40      361.17      3.54 o
  -5   1   5     1209.50     1129.79     10.26 o
  -4   1   5      783.36      780.30      6.77 o
  -3   1   5      165.52      168.37      2.24 o
  -2   1   5      356.74      350.09      6.75 o
  -1   1   5     1151.40     1107.64     11.13 o
   0   1   5     1519.07     1498.75     15.76 o
   1   1   5       41.22       36.71      1.22 o
   2   1   5      262.94      266.31      4.20 o
   3   1   5      617.81      573.73      7.97 o
   4   1   5       14.30       22.23      1.37 o
   5   1   5      344.73      335.28      5.54 o
   6   1   5       33.73       30.36      1.89 o
   7   1   5        0.20        0.51      1.28 o
   8   1   5       13.59       14.57      1.47 o
   9   1   5      526.90      508.63      7.79 o
  10   1   5      149.81      154.25      3.68 o
  11   1   5      137.78      145.64      3.75 o
  12   1   5       44.99       40.66      2.49 o
  13   1   5      106.49       96.61      3.74 o
  14   1   5       28.93       25.81      3.10 o
  15   1   5        3.87        2.52      3.54 o
  16   1   5        7.12        8.78      3.54 o
 -18   2   5       36.06       45.23      4.42 o
 -17   2   5       18.79       20.93      3.25 o
 -16   2   5       50.39       49.05      3.64 o
 -15   2   5       63.92       67.98      3.39 o
 -14   2   5      203.70      189.83      5.14 o
 -13   2   5      148.38      147.69      3.98 o
 -12   2   5       47.46       38.51      2.00 o
 -11   2   5       49.90       57.50      1.73 o
 -10   2   5        0.02       -0.43      0.66 o
  -9   2   5       10.83       11.87      0.91 o
  -8   2   5       63.14       54.58      1.49 o
  -7   2   5      111.86      133.08      2.19 o
  -6   2   5      247.21      237.55      2.69 o
  -5   2   5     1111.42     1137.26     10.09 o
  -4   2   5     2086.70     2152.28     20.03 o
  -3   2   5     3101.22     2892.00     27.93 o
  -2   2   5      232.05      268.44      3.40 o
  -1   2   5     2072.29     2053.96     19.92 o
   0   2   5     1865.78     1812.70     17.71 o
   1   2   5      140.36      142.55      2.39 o
   2   2   5     1744.18     1714.90     18.19 o
   3   2   5     2222.92     2481.51     37.33 o
   4   2   5      146.16      137.50      3.09 o
   5   2   5       46.75       54.11      2.74 o
   6   2   5     1070.19     1068.48     19.03 o
   7   2   5      254.45      265.91      4.76 o
   8   2   5      752.90      732.68     10.92 o
   9   2   5       79.95       69.22      3.03 o
  10   2   5        1.93       -1.39      1.39 o
  11   2   5       41.53       42.07      2.40 o
  12   2   5       74.62       82.75      3.16 o
  13   2   5       59.38       65.69      3.44 o
  14   2   5       11.57        8.57      2.25 o
  15   2   5       21.57       22.86      3.75 o
 -18   3   5        8.65        2.10      3.24 o
 -17   3   5      116.17      127.96      6.17 o
 -16   3   5       75.51       74.45      5.80 o
 -15   3   5      194.91      187.72      5.89 o
 -14   3   5        0.22        0.06      1.90 o
 -13   3   5       21.30       24.56      2.36 o
 -12   3   5      102.06       97.70      3.27 o
 -11   3   5        4.20        5.38      1.28 o
 -10   3   5       29.86       30.81      1.58 o
  -9   3   5      124.42      125.61      2.42 o
  -8   3   5      107.08      112.02      2.36 o
  -7   3   5        1.03        2.63      0.64 o
  -6   3   5     1506.06     1488.19     13.59 o
  -5   3   5      607.66      634.70      6.03 o
  -4   3   5     4695.07     4400.97     38.38 o
  -3   3   5     2057.01     2114.03     20.75 o
  -2   3   5     3013.94     3033.13     31.21 o
  -1   3   5      772.43      763.41      8.40 o
   0   3   5       72.55       65.98      1.41 o
   1   3   5       36.41       36.06      1.38 o
   2   3   5      149.92      159.01      3.56 o
   3   3   5      146.17      132.15      2.53 o
   4   3   5      710.27      701.09      7.95 o
   5   3   5      227.32      219.18      3.49 o
   6   3   5      279.42      290.70      5.07 o
   7   3   5       37.66       38.96      1.81 o
   8   3   5       13.40       14.31      1.53 o
   9   3   5       47.46       45.28      2.32 o
  10   3   5       78.79       47.68      2.50 o
  11   3   5      141.58      125.44      3.91 o
  12   3   5      103.96      116.21      3.95 o
  13   3   5       34.88       33.72      2.95 o
  14   3   5       48.27       49.81      3.44 o
  15   3   5        3.51       -2.54      2.54 o
 -17   4   5        5.34        9.60      3.39 o
 -16   4   5      235.15      233.16      7.86 o
 -15   4   5        0.01       -0.35      2.67 o
 -14   4   5        0.45       -0.29      2.44 o
 -13   4   5      153.99      133.76      4.67 o
 -12   4   5      127.61      138.43      4.46 o
 -11   4   5       99.01       96.64      3.09 o
 -10   4   5        2.97       -0.90      1.02 o
  -9   4   5       77.46       79.41      2.11 o
  -8   4   5       94.18       92.67      2.45 o
  -7   4   5      187.38      173.23      2.78 o
  -6   4   5      693.30      676.00      6.87 o
  -5   4   5     2713.64     2652.13     26.10 o
  -4   4   5     1240.86     1359.10     13.08 o
  -3   4   5       29.53       37.21      1.03 o
  -2   4   5      712.16      692.55      7.30 o
  -1   4   5      788.81      851.99      8.82 o
   0   4   5     1692.52     1621.58     18.33 o
   1   4   5      698.23      696.77      8.00 o
   2   4   5      143.73      148.88      2.86 o
   3   4   5     1345.90     1433.17     15.68 o
   4   4   5        0.00       -0.86      0.86 o
   5   4   5      161.22      155.49      2.82 o
   6   4   5       29.63       27.51      1.61 o
   7   4   5       85.99       92.75      2.54 o
   8   4   5      120.73      103.07      3.13 o
   9   4   5       30.95       30.86      2.36 o
  10   4   5        4.42       -0.42      2.25 o
  11   4   5        0.79       -2.00      2.00 o
  12   4   5       39.16       37.74      2.96 o
  13   4   5       19.78       18.91      2.68 o
  14   4   5        7.28        7.29      2.77 o
 -17   5   5       23.08       19.70      3.87 o
 -16   5   5       12.97       11.52      3.80 o
 -15   5   5        0.09       -2.54      2.99 o
 -14   5   5        8.96        5.68      2.75 o
 -13   5   5        6.13        6.37      2.61 o
 -12   5   5        4.34        2.05      2.00 o
 -11   5   5      121.25      103.75      4.37 o
 -10   5   5       76.44       77.19      2.72 o
  -9   5   5       76.86       73.87      2.40 o
  -8   5   5      121.31      140.44      3.06 o
  -7   5   5       19.16       25.20      1.27 o
  -6   5   5       55.08       52.76      1.55 o
  -5   5   5       52.39       54.83      1.62 o
  -4   5   5      215.41      233.88      3.23 o
  -3   5   5      915.72      899.53     10.03 o
  -2   5   5       41.43       37.93      1.45 o
  -1   5   5       69.87       65.97      1.81 o
   0   5   5      393.05      369.85      4.60 o
   1   5   5      116.49      123.85      2.21 o
   2   5   5      180.27      167.46      2.80 o
   3   5   5       94.00       84.32      2.26 o
   4   5   5       26.12       29.52      1.69 o
   5   5   5        0.45        1.04      1.13 o
   6   5   5      132.59      141.40      2.98 o
   7   5   5       26.30       31.86      1.86 o
   8   5   5      254.43      246.02      5.80 o
   9   5   5      428.73      415.63      8.65 o
  10   5   5       80.86       76.02      3.31 o
  11   5   5       66.91       71.17      3.43 o
  12   5   5       67.75       73.51      3.84 o
  13   5   5       26.89       32.33      5.34 o
  14   5   5        2.12        0.74      2.58 o
 -16   6   5       30.30       24.94      4.65 o
 -15   6   5       28.15       27.19      4.23 o
 -14   6   5       11.31       10.74      4.26 o
 -13   6   5       33.78       34.16      4.26 o
 -12   6   5       31.80       33.92      3.15 o
 -11   6   5       10.62        8.03      2.48 o
 -10   6   5        0.54       -0.36      1.92 o
  -9   6   5       34.01       32.70      2.41 o
  -8   6   5       28.10       25.95      1.88 o
  -7   6   5     1378.22     1377.14     14.64 o
  -6   6   5      187.72      185.28      2.92 o
  -5   6   5      400.69      407.13      4.76 o
  -4   6   5      250.38      242.64      3.75 o
  -3   6   5      103.98      119.78      2.39 o
  -2   6   5        3.50        5.91      0.94 o
  -1   6   5        1.56        3.10      0.86 o
   0   6   5       17.35       14.12      1.03 o
   1   6   5       74.05       81.64      2.08 o
   2   6   5        0.57       -0.20      0.71 o
   3   6   5        1.55        1.74      0.88 o
   4   6   5      401.57      416.74      5.61 o
   5   6   5       64.61       65.83      2.24 o
   6   6   5       31.37       36.62      2.68 o
   7   6   5      230.63      240.87      7.50 o
   8   6   5       84.74       91.35      3.88 o
   9   6   5        7.64       10.49      2.37 o
  10   6   5      138.17      137.62      5.58 o
  11   6   5      116.49      135.04      5.82 o
  12   6   5        8.84        4.57      3.31 o
  13   6   5        2.26        4.99      5.39 o
 -15   7   5        1.53       -0.80      4.24 o
 -14   7   5        8.77        1.20      3.61 o
 -13   7   5       27.93       29.39      4.48 o
 -12   7   5        0.30       -1.72      2.52 o
 -11   7   5        9.35       10.07      2.79 o
 -10   7   5       65.45       64.11      4.32 o
  -9   7   5       36.76       31.83      2.97 o
  -8   7   5      212.67      220.64      4.92 o
  -7   7   5        1.26        1.08      1.20 o
  -6   7   5       32.09       33.74      2.68 o
  -5   7   5       55.91       48.56      2.19 o
  -4   7   5      133.55      128.61      2.92 o
  -3   7   5      317.02      344.23      4.84 o
  -2   7   5      454.92      420.48      5.96 o
  -1   7   5       74.56       74.73      1.97 o
   0   7   5       34.34       39.17      1.50 o
   1   7   5       99.30       99.59      2.82 o
   2   7   5       59.41       54.06      1.87 o
   3   7   5       25.70       28.92      1.75 o
   4   7   5       17.87       15.42      1.48 o
   5   7   5      349.46      351.80      6.62 o
   6   7   5       68.93       73.58      3.59 o
   7   7   5       72.77       69.57      3.29 o
   8   7   5        7.39        9.08      2.39 o
   9   7   5       34.61       41.17      3.97 o
  10   7   5       29.96       22.56      2.99 o
  11   7   5        5.35        4.95      2.64 o
  12   7   5       10.39       20.87      3.98 o
 -13   8   5        5.85        6.38      3.69 o
 -12   8   5        3.71        4.25      2.95 o
 -11   8   5        0.00       -2.38      2.38 o
 -10   8   5       20.87       20.20      2.79 o
  -9   8   5        8.63        9.44      3.32 o
  -8   8   5      204.56      178.86      5.11 o
  -7   8   5        2.32        3.36      1.47 o
  -6   8   5       18.12       14.16      1.86 o
  -5   8   5       43.99       41.03      2.25 o
  -4   8   5      142.61      139.48      6.02 o
  -3   8   5       55.30       59.66      2.37 o
  -2   8   5        0.45        2.49      1.18 o
  -1   8   5        1.68        0.74      1.02 o
   0   8   5      202.36      214.03      4.10 o
   1   8   5        2.49        3.88      1.17 o
   2   8   5        0.76       -1.12      1.12 o
   3   8   5        1.14       -1.14      1.14 o
   4   8   5      131.33      143.72      4.52 o
   5   8   5        3.06        3.03      1.32 o
   6   8   5       63.61       63.65      3.48 o
   7   8   5       77.64       81.62      4.15 o
   8   8   5        1.55        1.85      2.14 o
   9   8   5        4.56        3.79      2.32 o
  10   8   5        7.36        4.26      2.52 o
 -11   9   5       10.74       10.78      3.34 o
 -10   9   5       21.79       15.42      5.23 o
  -9   9   5       23.64       20.09      2.70 o
  -8   9   5       26.78       31.33      4.93 o
  -7   9   5      116.90      118.95      5.06 o
  -6   9   5      157.54      172.61      4.96 o
  -5   9   5       67.87       64.49      4.35 o
  -4   9   5       41.11       39.18      2.24 o
  -3   9   5       21.09       18.87      1.73 o
  -2   9   5       23.66       23.88      2.34 o
  -1   9   5      106.73       96.79      3.06 o
   0   9   5        0.21        1.51      1.22 o
   1   9   5      330.96      336.43      7.75 o
   2   9   5       75.99       71.53      4.39 o
   3   9   5       19.49       16.20      1.62 o
   4   9   5        8.31        9.24      2.53 o
   5   9   5       56.61       62.53      4.40 o
   6   9   5        5.86        6.68      2.88 o
   7   9   5        5.07        5.06      1.94 o
   8   9   5        0.37        0.12      2.22 o
  -9  10   5        0.34       -2.06      2.06 o
  -8  10   5        0.43        3.67      3.01 o
  -7  10   5       14.48       14.87      2.33 o
  -6  10   5        0.75       -2.09      2.13 o
  -5  10   5       20.65       23.04      2.11 o
  -4  10   5       21.08       21.37      2.00 o
  -3  10   5       12.75       10.51      1.65 o
  -2  10   5        0.00       -1.35      1.35 o
  -1  10   5        3.59        3.45      1.46 o
   0  10   5      140.60      131.42      7.68 o
   1  10   5      170.26      180.46      4.48 o
   2  10   5       15.22       16.89      1.99 o
   3  10   5        1.08       -0.60      1.59 o
   4  10   5       43.31       42.21      3.69 o
   5  10   5       17.68       17.21      5.01 o
   6  10   5        2.84        2.88      2.80 o
  -4  11   5       17.31       13.27      1.92 o
  -3  11   5        2.21        0.96      1.60 o
  -2  11   5        6.77        7.72      1.75 o
  -1  11   5        0.03       -0.20      1.51 o
   0  11   5        0.19       -0.09      1.51 o
   1  11   5       17.59       22.79      3.90 o
 -19   0   6       15.50       22.97      7.90 o
 -18   0   6        1.14        0.88      3.26 o
 -17   0   6        3.09        1.71      3.30 o
 -16   0   6      182.96      188.82      7.88 o
 -15   0   6     1012.02     1071.31     17.11 o
 -14   0   6      273.86      259.34      6.30 o
 -13   0   6       11.16       15.11      2.04 o
 -12   0   6      435.64      420.58      7.91 o
 -11   0   6      287.08      299.35      6.14 o
 -10   0   6      165.03      190.57      4.35 o
  -9   0   6      308.25      299.54      7.20 o
  -8   0   6     1826.47     1852.92     24.85 o
  -7   0   6     4744.02     4975.93     54.15 o
  -6   0   6       48.24       27.04      1.23 o
  -5   0   6      287.06      360.53      5.40 o
  -4   0   6     1503.22     1519.52     18.63 o
  -3   0   6     1377.92     1378.86     16.95 o
  -2   0   6      964.42     1054.91     14.45 o
  -1   0   6      357.39      379.63      8.68 o
   0   0   6      281.69      236.85      6.41 o
   1   0   6     4654.26     4581.40     85.55 o
   2   0   6       44.61       52.05      2.48 o
   3   0   6     3932.75     4232.45    114.79 o
   4   0   6     2955.13     3273.15     68.30 o
   5   0   6      774.23      780.91     18.80 o
   6   0   6        4.12        4.42      4.69 o
   7   0   6       13.19       16.47      2.33 o
   8   0   6      809.46      818.73     16.98 o
   9   0   6      663.08      651.21     14.45 o
  10   0   6      567.89      552.27     11.42 o
  11   0   6       56.58       41.15      3.28 o
  12   0   6       41.88       38.59      3.28 o
  13   0   6       74.74       66.61      4.77 o
  14   0   6       14.59       17.15      5.02 o
  15   0   6        0.04        3.91      4.05 o
 -19   1   6        2.73       -0.45      2.77 o
 -18   1   6        0.58        4.96      2.81 o
 -17   1   6       51.27       57.88      4.70 o
 -16   1   6      117.65      126.42      4.59 o
 -15   1   6       11.44        7.23      2.07 o
 -14   1   6      144.20      129.68      3.19 o
 -13   1   6      414.31      394.94      5.79 o
 -12   1   6      162.84      164.04      3.12 o
 -11   1   6      371.74      367.40      4.91 o
 -10   1   6      131.84      137.59      2.33 o
  -9   1   6       52.27       50.56      1.70 o
  -8   1   6       38.63       27.97      1.11 o
  -7   1   6        0.14       -0.57      0.57 o
  -6   1   6     1483.83     1536.62     13.42 o
  -5   1   6     1067.54     1047.18      9.75 o
  -4   1   6      263.62      258.72      3.56 o
  -3   1   6      462.01      444.87      5.06 o
  -2   1   6      415.66      400.02      4.87 o
  -1   1   6     1094.69     1119.38     16.43 o
   0   1   6      156.58      171.20      2.78 o
   1   1   6       18.67       17.68      1.06 o
   2   1   6      754.11      813.06     10.72 o
   3   1   6     2266.02     2291.27     30.51 o
   4   1   6     1692.88     1840.44     27.76 o
   5   1   6      960.02      988.09     13.31 o
   6   1   6      142.22      149.45      3.98 o
   7   1   6      103.08       88.99      3.32 o
   8   1   6      566.14      498.56      8.37 o
   9   1   6       38.89       43.33      3.66 o
  10   1   6      300.44      302.66      5.45 o
  11   1   6       58.80       50.23      4.04 o
  12   1   6       59.49       51.36      2.80 o
  13   1   6        3.16        2.04      2.03 o
  14   1   6        3.84        3.78      2.43 o
  15   1   6        2.44        0.33      3.06 o
 -18   2   6       10.64        9.27      2.97 o
 -17   2   6      160.41      168.56      5.44 o
 -16   2   6        3.75        7.09      2.03 o
 -15   2   6      166.04      190.31      5.24 o
 -14   2   6      616.86      610.54     10.28 o
 -13   2   6       23.54       23.14      1.53 o
 -12   2   6       13.39       14.87      1.24 o
 -11   2   6        3.98        3.65      0.85 o
 -10   2   6       15.64       23.00      1.08 o
  -9   2   6       74.97       74.06      2.25 o
  -8   2   6      549.13      590.15      6.97 o
  -7   2   6       54.60       73.81      2.07 o
  -6   2   6      648.25      788.01      8.14 o
  -5   2   6       72.97       89.19      1.76 o
  -4   2   6      492.67      514.12      5.47 o
  -3   2   6      167.60      171.89      2.48 o
  -2   2   6     1354.54     1387.24     13.77 o
  -1   2   6      143.63      159.73      2.27 o
   0   2   6      107.50      103.17      2.04 o
   1   2   6      391.13      372.49      5.04 o
   2   2   6      635.77      645.13      8.09 o
   3   2   6     2159.57     2256.37     29.75 o
   4   2   6      271.74      307.68      6.36 o
   5   2   6        9.71        8.60      1.23 o
   6   2   6       24.04       17.76      1.57 o
   7   2   6        0.09       -0.22      1.22 o
   8   2   6       30.21       22.12      2.00 o
   9   2   6        3.08        2.00      1.67 o
  10   2   6      307.83      332.17      7.00 o
  11   2   6        0.84       -0.33      1.64 o
  12   2   6        8.08        6.13      1.85 o
  13   2   6        2.10        5.70      2.20 o
  14   2   6        2.45        1.34      2.07 o
  15   2   6       55.83       63.61      6.06 o
 -18   3   6        6.67        4.30      3.31 o
 -17   3   6        0.53        6.27      3.23 o
 -16   3   6       27.78       26.41      3.56 o
 -15   3   6        8.05        7.80      2.52 o
 -14   3   6      350.12      362.16      8.93 o
 -13   3   6      568.01      588.92      9.89 o
 -12   3   6      864.39      858.40     10.30 o
 -11   3   6      211.74      210.44      3.46 o
 -10   3   6       21.46       16.78      1.20 o
  -9   3   6        7.59        8.53      0.94 o
  -8   3   6       60.83       64.41      2.13 o
  -7   3   6      459.72      491.81      5.33 o
  -6   3   6        0.83        1.48      0.58 o
  -5   3   6      749.35      767.75      8.29 o
  -4   3   6      440.37      472.70      5.76 o
  -3   3   6      347.08      311.94      4.61 o
  -2   3   6      149.07      138.13      2.82 o
  -1   3   6      753.90      746.52      8.99 o
   0   3   6       74.26       82.84      1.65 o
   1   3   6       82.98       71.86      1.71 o
   2   3   6     2818.24     2924.47     30.45 o
   3   3   6     1074.76     1120.29     12.64 o
   4   3   6      170.29      148.47      2.89 o
   5   3   6       79.28       90.01      2.52 o
   6   3   6       54.67       45.70      2.66 o
   7   3   6      144.63      142.31      3.29 o
   8   3   6       97.51       88.39      2.96 o
   9   3   6      136.88      157.20      4.54 o
  10   3   6      188.84      161.36      5.08 o
  11   3   6       17.47       17.55      1.92 o
  12   3   6        5.84        4.89      2.05 o
  13   3   6       25.32       23.71      2.83 o
  14   3   6       41.71       51.41      4.58 o
 -17   4   6        0.28        6.09      3.19 o
 -16   4   6        0.24       -0.47      2.83 o
 -15   4   6       97.75      102.66      5.27 o
 -14   4   6       10.88       10.51      2.81 o
 -13   4   6       99.26       97.10      4.08 o
 -12   4   6       15.64        8.23      1.77 o
 -11   4   6        0.12       -1.32      1.32 o
 -10   4   6        3.53        2.77      1.07 o
  -9   4   6        9.63        6.22      0.98 o
  -8   4   6        0.97       -0.67      0.67 o
  -7   4   6      900.99      899.72      8.89 o
  -6   4   6     2575.29     2547.21     22.86 o
  -5   4   6      148.06      178.96      2.82 o
  -4   4   6     4184.40     4223.35     40.93 o
  -3   4   6       40.66       34.86      1.14 o
  -2   4   6      147.29      126.71      2.07 o
  -1   4   6       28.19       43.80      1.28 o
   0   4   6     1140.22     1148.80     11.76 o
   1   4   6      314.75      335.87      4.76 o
   2   4   6      608.24      645.96      8.28 o
   3   4   6      175.57      178.43      3.13 o
   4   4   6        1.71        4.16      1.16 o
   5   4   6       25.01       23.46      1.33 o
   6   4   6       52.68       53.61      1.87 o
   7   4   6      177.17      171.29      3.66 o
   8   4   6        7.51        5.27      1.75 o
   9   4   6       76.51       81.44      3.41 o
  10   4   6      111.72      114.25      4.17 o
  11   4   6       18.42       13.74      2.42 o
  12   4   6       42.12       41.64      3.96 o
  13   4   6        1.07        3.63      3.53 o
  14   4   6        1.83        3.49      2.69 o
 -17   5   6       57.32       59.87      7.01 o
 -16   5   6        1.19        0.80      3.03 o
 -15   5   6       14.65       18.01      3.31 o
 -14   5   6       92.28       98.58      5.53 o
 -13   5   6       85.29       83.84      3.88 o
 -12   5   6        0.94       -2.93      2.93 o
 -11   5   6      162.84      153.86      5.27 o
 -10   5   6      146.63      143.80      3.93 o
  -9   5   6        1.00       -0.98      1.06 o
  -8   5   6      195.86      192.91      2.97 o
  -7   5   6       18.27       17.03      1.17 o
  -6   5   6      136.97      162.15      2.57 o
  -5   5   6      850.45      873.45      9.47 o
  -4   5   6      281.62      270.99      3.85 o
  -3   5   6       32.42       42.10      1.38 o
  -2   5   6       24.02       19.94      0.89 o
  -1   5   6      317.45      293.02      3.95 o
   0   5   6       10.35        7.96      0.87 o
   1   5   6      258.76      274.91      3.94 o
   2   5   6      520.90      519.56      7.09 o
   3   5   6        6.05        9.12      1.33 o
   4   5   6       32.60       24.74      1.61 o
   5   5   6      190.39      182.03      3.38 o
   6   5   6      134.17      119.82      2.94 o
   7   5   6        0.18       -1.40      1.46 o
   8   5   6        4.22        5.42      1.80 o
   9   5   6        2.48        4.19      2.02 o
  10   5   6      138.70      132.76      4.36 o
  11   5   6       11.28        6.53      2.44 o
  12   5   6        5.11        3.70      2.45 o
  13   5   6        1.53       -2.37      2.37 o
 -16   6   6        0.11       -3.65      3.65 o
 -15   6   6        3.37       -0.12      3.72 o
 -14   6   6        7.13        3.04      3.69 o
 -13   6   6       13.82       11.00      2.81 o
 -12   6   6       64.60       65.51      3.84 o
 -11   6   6      187.24      191.31      5.90 o
 -10   6   6      131.49      124.61      4.76 o
  -9   6   6       75.29       62.23      3.41 o
  -8   6   6       17.52       19.43      1.53 o
  -7   6   6     1699.01     1660.17     15.66 o
  -6   6   6       17.01       13.74      1.10 o
  -5   6   6      294.75      321.32      4.07 o
  -4   6   6       78.63       70.93      2.05 o
  -3   6   6      197.39      222.18      4.02 o
  -2   6   6       53.64       59.02      2.00 o
  -1   6   6      162.35      184.00      3.53 o
   0   6   6      384.53      356.13      5.74 o
   1   6   6       52.83       49.48      1.55 o
   2   6   6      223.42      244.84      3.77 o
   3   6   6        1.37        0.28      1.49 o
   4   6   6        0.07       -1.16      1.16 o
   5   6   6      276.39      290.36      6.42 o
   6   6   6        0.27        0.35      1.76 o
   7   6   6       45.40       36.61      2.77 o
   8   6   6       17.32       18.63      2.51 o
   9   6   6        1.25       -1.25      2.14 o
  10   6   6      135.34      143.30      5.81 o
  11   6   6        0.07       -2.87      2.87 o
  12   6   6       21.61       20.44      3.87 o
 -15   7   6       35.07       37.14      5.69 o
 -14   7   6        8.94        7.21      3.73 o
 -13   7   6       27.50       34.82      3.88 o
 -12   7   6        1.26        4.73      2.78 o
 -11   7   6       14.58       18.74      2.49 o
 -10   7   6      101.67       95.51      3.93 o
  -9   7   6      260.39      259.08      6.21 o
  -8   7   6       78.59       78.89      2.51 o
  -7   7   6      195.64      190.28      3.56 o
  -6   7   6       40.33       37.37      2.14 o
  -5   7   6       77.04       65.43      2.61 o
  -4   7   6       21.05       19.10      1.57 o
  -3   7   6        5.18        2.81      1.23 o
  -2   7   6        3.82        4.00      1.11 o
  -1   7   6      128.58      116.90      3.57 o
   0   7   6      525.80      509.11      7.59 o
   1   7   6      132.30      116.86      2.97 o
   2   7   6       53.86       44.58      1.71 o
   3   7   6       84.60       88.65      3.13 o
   4   7   6      539.93      565.19      8.62 o
   5   7   6      131.57      136.39      4.25 o
   6   7   6        4.39        1.65      1.84 o
   7   7   6       16.00       17.23      2.35 o
   8   7   6       36.04       40.56      3.59 o
   9   7   6        9.77        8.97      3.18 o
  10   7   6        1.45       -0.77      2.38 o
  11   7   6       44.40       49.07      3.79 o
 -13   8   6       37.39       42.76      4.14 o
 -12   8   6        2.71       -2.72      2.72 o
 -11   8   6        7.14        4.64      2.02 o
 -10   8   6       18.76       18.44      3.87 o
  -9   8   6        5.34        3.90      1.72 o
  -8   8   6      133.57      123.60      4.29 o
  -7   8   6       20.53       16.80      1.88 o
  -6   8   6       27.57       23.19      2.22 o
  -5   8   6      225.73      220.35      5.40 o
  -4   8   6       43.63       45.32      3.33 o
  -3   8   6       92.97       94.07      3.03 o
  -2   8   6      158.89      162.99      3.93 o
  -1   8   6       58.71       58.03      2.36 o
   0   8   6       26.44       25.96      1.81 o
   1   8   6      367.33      373.80      6.34 o
   2   8   6      129.91      140.59      3.51 o
   3   8   6        6.38        6.26      1.78 o
   4   8   6      151.54      157.26      3.94 o
   5   8   6       12.82        9.25      2.55 o
   6   8   6       20.06       16.63      2.61 o
   7   8   6        4.51        4.73      3.85 o
   8   8   6        1.92        0.59      2.17 o
   9   8   6       11.07       13.04      2.68 o
  10   8   6        2.50       -0.50      2.47 o
 -11   9   6       11.11        8.99      2.76 o
 -10   9   6        0.14        0.13      2.31 o
  -9   9   6       21.22       23.83      2.90 o
  -8   9   6      411.85      419.44     10.12 o
  -7   9   6      108.49      107.86      4.02 o
  -6   9   6       25.83       19.38      4.43 o
  -5   9   6       12.45       11.39      1.93 o
  -4   9   6        1.80        4.42      1.61 o
  -3   9   6        2.73       -0.08      1.41 o
  -2   9   6        6.54        9.03      1.54 o
  -1   9   6       26.38       25.02      1.89 o
   0   9   6       24.41       20.07      1.80 o
   1   9   6        7.71        6.25      1.57 o
   2   9   6        2.39       -1.41      1.41 o
   3   9   6       38.70       33.68      3.33 o
   4   9   6        6.78        5.48      2.60 o
   5   9   6      110.78      116.12      5.97 o
   6   9   6        0.35        2.85      3.43 o
   7   9   6        0.01       -1.97      1.97 o
   8   9   6        6.84        4.42      2.47 o
  -9  10   6        2.82        0.94      2.29 o
  -8  10   6        0.01       -2.57      2.57 o
  -7  10   6        5.31        3.47      2.14 o
  -6  10   6        1.16        1.44      1.89 o
  -5  10   6       72.73       70.75      3.27 o
  -4  10   6       23.66       22.15      3.29 o
  -3  10   6        4.31        3.92      1.80 o
  -2  10   6        2.88        1.10      1.56 o
  -1  10   6       88.40       93.83      3.47 o
   0  10   6        2.94        9.24      1.81 o
   1  10   6        8.28       11.98      2.10 o
   2  10   6        0.39       -0.19      1.81 o
   3  10   6       17.15       18.26      3.10 o
   4  10   6       20.36       27.31      7.34 o
   5  10   6        0.08       -1.44      5.85 o
  -3  11   6        5.83        7.31      1.87 o
  -2  11   6       48.16       53.91      2.80 o
  -1  11   6       79.22       75.23      3.33 o
 -19   1   7       59.49       71.11      5.00 o
 -18   1   7        0.15       -0.08      2.60 o
 -17   1   7      226.80      226.60      6.82 o
 -16   1   7       61.27       68.09      4.62 o
 -15   1   7      332.08      336.26      8.85 o
 -14   1   7      591.47      611.07      8.42 o
 -13   1   7     1205.43     1163.86     13.17 o
 -12   1   7     1004.83     1063.48     12.05 o
 -11   1   7      324.66      323.81      4.24 o
 -10   1   7      833.10      829.84      9.89 o
  -9   1   7     1674.42     1742.13     16.90 o
  -8   1   7     1318.66     1479.07     13.75 o
  -7   1   7      197.68      196.84      2.87 o
  -6   1   7     3627.12     3818.57     36.10 o
  -5   1   7     5090.31     5214.25     52.86 o
  -4   1   7       87.98       69.82      1.45 o
  -3   1   7      404.78      385.88      4.90 o
  -2   1   7      722.98      707.82      8.65 o
  -1   1   7      126.58      128.70      4.60 o
   0   1   7      114.33      109.03      2.28 o
   1   1   7      222.12      290.97      4.73 o
   2   1   7       19.84       16.75      1.38 o
   3   1   7     1957.11     2044.91     27.61 o
   4   1   7        1.45       -0.71      1.75 o
   5   1   7      657.50      645.86     11.61 o
   6   1   7     1363.24     1332.74     19.43 o
   7   1   7        5.70        4.41      1.66 o
   8   1   7     1528.84     1525.67     22.42 o
   9   1   7      567.06      549.67      8.54 o
  10   1   7        0.54       -1.52      1.52 o
  11   1   7       52.51       44.38      2.61 o
  12   1   7       25.35       28.98      2.42 o
  13   1   7        8.22        4.62      2.43 o
  14   1   7       23.37       30.08      3.95 o
  15   1   7        9.26        8.52      3.39 o
 -18   2   7      182.92      192.86      6.61 o
 -17   2   7      127.11      136.14      4.92 o
 -16   2   7      135.24      165.03      4.64 o
 -15   2   7       64.45       62.01      3.10 o
 -14   2   7       49.71       47.59      2.62 o
 -13   2   7       46.71       40.97      2.52 o
 -12   2   7      185.33      191.63      3.48 o
 -11   2   7      160.27      136.51      2.55 o
 -10   2   7        7.35        7.08      0.99 o
  -9   2   7      820.64      902.51     10.12 o
  -8   2   7      671.95      706.60      8.00 o
  -7   2   7        7.13       11.86      0.84 o
  -6   2   7        1.59        2.86      0.76 o
  -5   2   7      395.95      376.59      4.43 o
  -4   2   7     1222.98     1152.83     11.28 o
  -3   2   7     1872.40     1993.21     20.89 o
  -2   2   7     1070.13     1058.06     10.82 o
  -1   2   7     3061.99     3121.28     32.15 o
   0   2   7      722.15      798.95      9.69 o
   1   2   7     1448.67     1630.16     19.09 o
   2   2   7     1212.29     1268.54     24.08 o
   3   2   7        9.29        3.82      1.44 o
   4   2   7      151.09      136.66      4.81 o
   5   2   7      236.76      238.94      8.55 o
   6   2   7       27.73       38.25      2.02 o
   7   2   7        5.67        5.56      1.68 o
   8   2   7      422.40      394.51      7.27 o
   9   2   7       48.17       44.24      3.08 o
  10   2   7      676.14      662.01     10.82 o
  11   2   7        7.38        3.71      1.78 o
  12   2   7        0.11        0.80      1.94 o
  13   2   7       24.84       27.46      2.89 o
  14   2   7        6.96        4.82      2.96 o
 -18   3   7      147.93      136.41      5.57 o
 -17   3   7      122.80      140.33      5.49 o
 -16   3   7        9.44       11.85      3.58 o
 -15   3   7       17.45       21.28      3.53 o
 -14   3   7       83.39       75.66      4.10 o
 -13   3   7      117.75      120.52      3.65 o
 -12   3   7      663.09      650.25      8.34 o
 -11   3   7      324.13      323.96      5.14 o
 -10   3   7      194.85      201.19      3.26 o
  -9   3   7      226.16      243.84      3.55 o
  -8   3   7      242.21      257.13      3.25 o
  -7   3   7      979.58     1019.54     13.47 o
  -6   3   7      645.90      675.68      7.64 o
  -5   3   7     1609.54     1580.22     16.04 o
  -4   3   7      158.01      142.90      2.72 o
  -3   3   7      296.05      271.82      4.00 o
  -2   3   7     1296.96     1374.81     14.62 o
  -1   3   7     1683.38     1798.72     18.89 o
   0   3   7      157.02      180.07      2.74 o
   1   3   7       26.92       23.91      1.15 o
   2   3   7      504.07      503.40      6.40 o
   3   3   7       23.89       28.09      1.41 o
   4   3   7        9.76       10.86      1.21 o
   5   3   7      212.64      213.54      4.40 o
   6   3   7        4.99        8.09      1.37 o
   7   3   7       11.56       14.38      1.64 o
   8   3   7       86.22       77.61      3.09 o
   9   3   7     2276.42     2183.66     28.59 o
  10   3   7       23.73       27.14      2.65 o
  11   3   7       36.62       42.95      3.11 o
  12   3   7        3.04        2.13      2.18 o
  13   3   7       11.01        9.39      2.59 o
  14   3   7       16.37       14.06      3.12 o
 -18   4   7       97.00      119.27      7.74 o
 -17   4   7       27.76       27.21      3.99 o
 -16   4   7       51.69       53.32      7.61 o
 -15   4   7      187.81      191.02      6.94 o
 -14   4   7        2.10        1.88      2.48 o
 -13   4   7        3.75        7.58      1.99 o
 -12   4   7      729.04      734.22      9.84 o
 -11   4   7      455.63      468.66      7.36 o
 -10   4   7      108.47      114.94      2.50 o
  -9   4   7      201.43      200.71      2.95 o
  -8   4   7      102.65       99.83      2.08 o
  -7   4   7      593.58      612.84      6.49 o
  -6   4   7      366.64      354.26      4.41 o
  -5   4   7       55.11       56.32      1.74 o
  -4   4   7     2399.51     2554.97     26.81 o
  -3   4   7       62.34       54.47      1.51 o
  -2   4   7      449.39      406.63      5.14 o
  -1   4   7       43.26       35.11      1.40 o
   0   4   7        0.04       -0.25      0.59 o
   1   4   7       45.36       59.94      1.85 o
   2   4   7       21.24       35.74      1.55 o
   3   4   7      133.66      158.34      3.23 o
   4   4   7      222.21      204.75      5.46 o
   5   4   7      152.38      162.98      3.14 o
   6   4   7        0.01       -1.06      1.06 o
   7   4   7      210.97      210.58      4.92 o
   8   4   7        0.27       -1.74      1.74 o
   9   4   7      586.51      583.96      9.98 o
  10   4   7        0.30        1.06      2.01 o
  11   4   7       13.40       14.10      2.49 o
  12   4   7       13.52       24.71      3.16 o
  13   4   7       11.05        8.14      2.99 o
 -17   5   7        2.07        1.52      3.33 o
 -16   5   7       35.85       51.09      4.40 o
 -15   5   7        0.18       -0.32      3.14 o
 -14   5   7        0.37       -2.32      2.83 o
 -13   5   7       30.32       30.97      3.22 o
 -12   5   7      363.77      361.33      8.67 o
 -11   5   7      737.49      746.24     12.39 o
 -10   5   7        0.91       -0.02      1.47 o
  -9   5   7       36.07       30.66      1.80 o
  -8   5   7        0.57        0.62      0.89 o
  -7   5   7       22.90       27.42      1.32 o
  -6   5   7       87.05       93.10      1.88 o
  -5   5   7       42.05       30.08      1.53 o
  -4   5   7      618.52      555.41      6.35 o
  -3   5   7     1030.33     1015.64     10.66 o
  -2   5   7      145.47      149.02      2.35 o
  -1   5   7      124.12      108.77      2.42 o
   0   5   7     1105.50     1133.93     14.63 o
   1   5   7      457.92      506.39      7.01 o
   2   5   7      407.12      410.70      6.60 o
   3   5   7      220.42      209.11      3.53 o
   4   5   7       38.68       38.32      1.62 o
   5   5   7      512.68      525.62      7.18 o
   6   5   7       76.84       85.56      3.05 o
   7   5   7      377.41      382.99      7.06 o
   8   5   7        0.08        0.37      1.77 o
   9   5   7        1.92       -0.01      1.95 o
  10   5   7      349.94      357.17      7.42 o
  11   5   7       68.79       67.45      3.95 o
  12   5   7       18.59       13.94      2.81 o
  13   5   7       11.92       15.97      3.00 o
 -16   6   7       16.88       23.12      5.34 o
 -15   6   7        4.16       -1.51      3.92 o
 -14   6   7       29.82       20.39      3.62 o
 -13   6   7        9.86       14.14      2.89 o
 -12   6   7       51.94       48.39      3.52 o
 -11   6   7      159.27      148.76      4.68 o
 -10   6   7      127.61      114.38      3.92 o
  -9   6   7        0.33       -1.37      1.37 o
  -8   6   7       63.39       65.03      2.64 o
  -7   6   7      621.21      602.33      6.90 o
  -6   6   7      137.02      153.25      2.76 o
  -5   6   7      242.63      233.45      3.64 o
  -4   6   7        4.21        1.52      1.16 o
  -3   6   7      108.81       98.02      3.48 o
  -2   6   7      459.41      445.01      6.81 o
  -1   6   7      309.04      287.57      4.40 o
   0   6   7       76.36       76.00      1.93 o
   1   6   7      105.00      111.81      2.46 o
   2   6   7       19.66       15.12      1.31 o
   3   6   7       34.39       28.59      1.75 o
   4   6   7      411.57      390.72     10.42 o
   5   6   7      161.73      164.90      4.76 o
   6   6   7       70.95       64.83      3.23 o
   7   6   7      182.43      199.77      6.91 o
   8   6   7        0.01       -2.17      2.17 o
   9   6   7        0.18        1.60      2.55 o
  10   6   7       37.14       38.99      3.70 o
  11   6   7        1.38        1.96      3.14 o
  12   6   7        7.51        6.46      3.50 o
 -15   7   7       25.17       24.55      4.81 o
 -14   7   7        0.10       -0.08      2.90 o
 -13   7   7        9.48        9.77      3.14 o
 -12   7   7        0.01       -2.50      2.50 o
 -11   7   7       24.34       24.97      2.73 o
 -10   7   7       13.62       11.92      2.31 o
  -9   7   7        8.86       13.34      1.95 o
  -8   7   7       90.96       84.80      2.63 o
  -7   7   7        4.49        1.17      1.11 o
  -6   7   7       55.95       62.46      2.14 o
  -5   7   7     1043.60     1065.67     15.74 o
  -4   7   7      121.62      100.10      3.29 o
  -3   7   7      194.15      185.32      4.28 o
  -2   7   7        0.11       -1.18      1.32 o
  -1   7   7     1204.14     1195.55     17.27 o
   0   7   7      176.21      167.53      5.48 o
   1   7   7        7.82        4.45      1.51 o
   2   7   7      318.00      320.84      5.04 o
   3   7   7      490.09      496.96      7.79 o
   4   7   7       77.14       83.03      3.42 o
   5   7   7      118.98      119.06      4.13 o
   6   7   7        2.64        1.17      1.90 o
   7   7   7      184.24      193.49      7.13 o
   8   7   7        6.51        7.07      2.51 o
   9   7   7        6.67        3.91      2.57 o
  10   7   7       19.52       21.22      3.16 o
  11   7   7       47.01       43.71      3.90 o
 -13   8   7       20.37       18.36      3.53 o
 -12   8   7       18.32       20.64      3.80 o
 -11   8   7        1.11        0.56      2.58 o
 -10   8   7       62.15       57.62      3.07 o
  -9   8   7       12.23       21.66      2.20 o
  -8   8   7       13.19        8.08      2.12 o
  -7   8   7        0.79        1.63      1.63 o
  -6   8   7       88.37      101.35      3.66 o
  -5   8   7      310.96      310.70      6.26 o
  -4   8   7      135.79      124.84      3.70 o
  -3   8   7        2.00        3.21      1.50 o
  -2   8   7      222.06      238.39      5.15 o
  -1   8   7       84.35       82.32      3.03 o
   0   8   7       26.45       24.26      1.95 o
   1   8   7        1.25       -0.01      1.46 o
   2   8   7       16.64       16.21      2.42 o
   3   8   7        6.88       13.54      2.67 o
   4   8   7        0.22       -1.61      1.61 o
   5   8   7        0.21       -0.41      2.13 o
   6   8   7       35.49       40.65      3.29 o
   7   8   7       10.03       15.08      2.62 o
   8   8   7        1.33        6.04      2.43 o
   9   8   7      106.49      130.85      5.45 o
 -11   9   7        1.41       -0.78      2.18 o
 -10   9   7        0.35        2.93      2.42 o
  -9   9   7        3.44        2.00      3.28 o
  -8   9   7       23.25       22.82      2.54 o
  -7   9   7       12.37        4.41      2.00 o
  -6   9   7       71.78       64.45      3.26 o
  -5   9   7      116.15      103.52      3.88 o
  -4   9   7      166.48      170.84      4.50 o
  -3   9   7        0.99       -1.02      1.47 o
  -2   9   7       10.17        5.19      1.61 o
  -1   9   7        4.61       11.68      1.80 o
   0   9   7       23.41       26.19      2.07 o
   1   9   7      155.38      160.15      4.32 o
   2   9   7      172.67      172.55      5.52 o
   3   9   7        2.67        2.64      2.59 o
   4   9   7       45.71       41.35     11.73 o
   5   9   7        5.74        2.60      4.12 o
   6   9   7       19.34       23.52      2.46 o
   7   9   7        2.21        0.72      4.26 o
  -8  10   7        4.17        6.54      2.34 o
  -7  10   7        0.01        2.94      1.91 o
  -6  10   7        8.66        3.23      2.44 o
  -5  10   7       12.35        9.28      2.09 o
  -4  10   7       12.76       11.99      1.99 o
  -3  10   7       12.65       11.48      1.91 o
  -2  10   7        0.05        2.08      1.82 o
  -1  10   7      202.09      203.92      6.87 o
   0  10   7        2.05        4.33      1.84 o
   1  10   7       78.02       83.86      4.02 o
   2  10   7       62.61       55.89      3.38 o
   3  10   7      118.10      119.42      8.13 o
   4  10   7        3.17        0.81      2.97 o
 -19   0   8       48.28       53.14      6.45 o
 -18   0   8       16.74        7.07      4.11 o
 -17   0   8      123.65      125.78      7.80 o
 -16   0   8       63.30       51.80      5.36 o
 -15   0   8      218.05      231.70     10.04 o
 -14   0   8       73.24       67.33      6.37 o
 -13   0   8       71.49       68.62      4.14 o
 -12   0   8      304.68      291.26      6.83 o
 -11   0   8        6.34        7.71      1.23 o
 -10   0   8     2654.52     2900.69     38.44 o
  -9   0   8      711.58      713.22     10.81 o
  -8   0   8     1085.28     1178.92     16.66 o
  -7   0   8      574.36      690.79     11.80 o
  -6   0   8     1798.42     2054.25     27.60 o
  -5   0   8       43.26       61.23      2.23 o
  -4   0   8       25.08       31.69      1.43 o
  -3   0   8      733.48      721.42     11.44 o
  -2   0   8     1048.27     1053.31     16.50 o
  -1   0   8     4947.20     4973.34     82.82 o
   0   0   8     2846.49     3176.25     54.72 o
   1   0   8     8991.72     9283.21    193.87 o
   2   0   8     2204.08     2258.99     48.12 o
   3   0   8      427.30      488.40     16.77 o
   4   0   8      424.95      458.20     12.54 o
   5   0   8        0.00       -2.08      2.08 o
   6   0   8       17.26       19.92      3.50 o
   7   0   8     3415.26     3291.04     70.42 o
   8   0   8     1515.17     1419.21     33.42 o
   9   0   8     1045.66     1058.27     21.75 o
  10   0   8      434.25      415.54     11.19 o
  11   0   8      199.85      166.51      6.02 o
  12   0   8       21.33       17.62      3.50 o
  13   0   8       58.41       67.16      6.71 o
  14   0   8        1.30       -1.06      4.09 o
 -19   1   8       43.05       39.58      4.17 o
 -18   1   8        8.67       12.28      3.21 o
 -17   1   8      133.73      148.71      6.10 o
 -16   1   8       49.57       53.91      4.71 o
 -15   1   8        2.98        0.43      1.79 o
 -14   1   8       24.15       17.26      1.71 o
 -13   1   8        7.20        1.37      1.52 o
 -12   1   8      188.54      186.16      3.25 o
 -11   1   8       20.24       18.43      1.45 o
 -10   1   8      113.67      122.82      2.70 o
  -9   1   8       74.54       80.45      1.81 o
  -8   1   8      880.62      942.08      9.73 o
  -7   1   8     2091.09     2198.76     25.91 o
  -6   1   8       28.40       50.91      2.97 o
  -5   1   8      707.07      764.63      8.97 o
  -4   1   8      513.24      488.09      6.55 o
  -3   1   8      979.71     1016.57     12.16 o
  -2   1   8      148.68      152.87      3.36 o
  -1   1   8      988.72     1055.81     18.16 o
   0   1   8      389.39      386.48      5.49 o
   1   1   8        0.39        3.47      1.14 o
   2   1   8      161.96      156.06      3.70 o
   3   1   8        1.69       -0.47      1.17 o
   4   1   8      694.65      685.82     12.16 o
   5   1   8       89.21       82.30      3.48 o
   6   1   8       20.20       19.76      2.01 o
   7   1   8      952.37      963.63     15.19 o
   8   1   8       89.40       94.25      3.92 o
   9   1   8       27.69       27.79      2.31 o
  10   1   8       77.32       71.96      2.99 o
  11   1   8        1.15       -0.23      1.67 o
  12   1   8        4.65        1.93      1.82 o
  13   1   8        0.42        1.88      2.42 o
  14   1   8       20.21       32.08      4.61 o
 -18   2   8        4.80       10.15      3.24 o
 -17   2   8        8.29        4.96      2.36 o
 -16   2   8        3.34        0.27      1.71 o
 -15   2   8        4.01        2.59      1.88 o
 -14   2   8       12.70       10.95      1.88 o
 -13   2   8       70.68       69.28      2.50 o
 -12   2   8       24.62       23.24      1.28 o
 -11   2   8      106.27      105.96      2.45 o
 -10   2   8       40.22       42.08      1.73 o
  -9   2   8       11.13       17.60      1.18 o
  -8   2   8     1145.05     1290.20     14.19 o
  -7   2   8       11.56        2.15      0.69 o
  -6   2   8      319.48      401.68      4.83 o
  -5   2   8     5163.16     5461.20     49.85 o
  -4   2   8       31.47       46.51      1.40 o
  -3   2   8      234.55      285.76      3.65 o
  -2   2   8     1041.81     1136.03     12.50 o
  -1   2   8      518.88      613.99      8.17 o
   0   2   8     3758.20     4128.13     45.34 o
   1   2   8     1262.76     1311.89     25.29 o
   2   2   8      431.67      404.05      7.52 o
   3   2   8      533.42      561.50     10.21 o
   4   2   8       48.88       52.69      2.43 o
   5   2   8        1.00        1.75      1.21 o
   6   2   8        0.12       -1.37      1.37 o
   7   2   8      364.97      347.51      7.26 o
   8   2   8     1785.06     1789.26     26.04 o
   9   2   8      158.24      129.88      4.75 o
  10   2   8       85.08       65.44      3.21 o
  11   2   8        0.14       -1.81      2.02 o
  12   2   8       19.01       17.08      2.50 o
  13   2   8        0.07       -1.51      2.07 o
  14   2   8        4.08        0.71      3.59 o
 -18   3   8      113.66      116.29      6.01 o
 -17   3   8       11.56        6.98      2.73 o
 -16   3   8       23.82       33.50      2.93 o
 -15   3   8        4.28        2.14      2.00 o
 -14   3   8      160.18      136.82      4.45 o
 -13   3   8      142.18      130.59      3.74 o
 -12   3   8      191.21      186.26      3.50 o
 -11   3   8      150.41      148.79      3.16 o
 -10   3   8       23.00       27.83      1.55 o
  -9   3   8      103.15      117.71      2.19 o
  -8   3   8        0.03        0.39      0.70 o
  -7   3   8     2043.38     2134.18     20.46 o
  -6   3   8     3658.24     3783.82     35.06 o
  -5   3   8       95.37       74.70      1.96 o
  -4   3   8      100.58      131.05      2.56 o
  -3   3   8      412.80      477.11      5.57 o
  -2   3   8       16.74       15.30      1.19 o
  -1   3   8     2122.67     2160.44     22.64 o
   0   3   8      221.88      223.66      3.69 o
   1   3   8       15.47        7.66      0.98 o
   2   3   8      280.69      283.79      5.80 o
   3   3   8      506.29      524.77      9.03 o
   4   3   8       13.99       23.24      1.66 o
   5   3   8      120.45      119.80      3.35 o
   6   3   8      107.70      102.38      3.33 o
   7   3   8      541.07      539.33      8.93 o
   8   3   8      132.22      135.53      4.89 o
   9   3   8      223.05      257.21      6.65 o
  10   3   8      360.72      368.57      7.69 o
  11   3   8       87.99       89.55      3.92 o
  12   3   8       15.81       25.87      2.86 o
  13   3   8       66.49       85.35      4.61 o
 -18   4   8        5.76        5.97      3.54 o
 -17   4   8       69.00       68.01      4.98 o
 -16   4   8       93.93       92.40      5.24 o
 -15   4   8      116.54      129.40      5.73 o
 -14   4   8       17.48       16.90      3.96 o
 -13   4   8       52.43       52.97      3.12 o
 -12   4   8        0.13       -1.82      1.82 o
 -11   4   8      252.29      266.99      5.17 o
 -10   4   8       38.29       32.77      1.74 o
  -9   4   8      567.26      510.07      5.87 o
  -8   4   8      340.01      344.77      4.51 o
  -7   4   8      168.72      144.18      2.61 o
  -6   4   8      312.45      265.80      3.71 o
  -5   4   8     2879.42     2913.88     30.60 o
  -4   4   8      292.15      289.59      4.25 o
  -3   4   8        1.92        0.82      0.86 o
  -2   4   8        0.20        0.14      0.70 o
  -1   4   8       96.08       96.27      2.14 o
   0   4   8       59.50       58.03      1.77 o
   1   4   8        6.64        3.55      1.02 o
   2   4   8      144.14      150.05      3.35 o
   3   4   8      385.49      398.33      6.17 o
   4   4   8      103.99       95.26      2.57 o
   5   4   8      371.39      358.48      5.26 o
   6   4   8      256.91      274.98      5.66 o
   7   4   8        1.30        1.77      1.83 o
   8   4   8       56.79       52.93      3.82 o
   9   4   8      124.37      110.64      4.10 o
  10   4   8       54.65       60.15      3.33 o
  11   4   8        5.19        8.66      2.51 o
  12   4   8       51.10       70.43      5.83 o
  13   4   8        6.91       10.60      3.32 o
 -17   5   8        4.12       -3.05      3.63 o
 -16   5   8        7.06        4.29      3.62 o
 -15   5   8       26.14       25.41      5.52 o
 -14   5   8       60.59       51.24      3.79 o
 -13   5   8      131.22      138.48      5.49 o
 -12   5   8       18.24       15.08      2.69 o
 -11   5   8      115.34      114.43      4.12 o
 -10   5   8      214.67      234.60      4.16 o
  -9   5   8     1648.47     1661.44     15.21 o
  -8   5   8       18.53       16.31      1.15 o
  -7   5   8       60.68       73.29      2.16 o
  -6   5   8       15.64       21.00      1.14 o
  -5   5   8      819.28      811.70      8.97 o
  -4   5   8       17.84       22.60      1.16 o
  -3   5   8       89.77       88.80      1.98 o
  -2   5   8        5.91        3.73      0.80 o
  -1   5   8        0.04       -0.54      0.74 o
   0   5   8       10.34       11.80      0.91 o
   1   5   8      502.59      486.71      6.61 o
   2   5   8     1801.36     1800.08     21.07 o
   3   5   8        0.09       -1.06      1.06 o
   4   5   8       59.58       57.35      2.10 o
   5   5   8      150.62      142.57      3.83 o
   6   5   8      549.44      553.42      9.05 o
   7   5   8       19.51       21.58      2.95 o
   8   5   8      616.34      625.26     10.38 o
   9   5   8       42.23       51.36      2.98 o
  10   5   8      132.14      132.55      4.89 o
  11   5   8       20.22       16.49      2.78 o
  12   5   8       66.11       77.63      4.30 o
 -16   6   8       42.62       36.66      5.47 o
 -15   6   8      152.11      173.04      9.20 o
 -14   6   8       57.91       62.33      4.69 o
 -13   6   8       23.90       18.53      3.02 o
 -12   6   8      117.98      111.81      4.82 o
 -11   6   8       20.55       22.27      2.39 o
 -10   6   8      123.72      122.44      3.79 o
  -9   6   8      131.37      148.12      4.20 o
  -8   6   8      448.57      412.93      7.22 o
  -7   6   8      419.71      403.69      5.43 o
  -6   6   8      265.71      296.64      4.54 o
  -5   6   8      250.08      240.20      4.21 o
  -4   6   8      427.80      433.66      5.67 o
  -3   6   8      155.08      158.29      3.57 o
  -2   6   8        7.62        4.17      0.87 o
  -1   6   8       76.36       84.45      2.11 o
   0   6   8      135.60      129.36      2.70 o
   1   6   8       14.42       13.54      2.07 o
   2   6   8      510.92      549.33      7.82 o
   3   6   8      963.70     1002.78     12.92 o
   4   6   8        7.10        6.45      1.98 o
   5   6   8       84.11       87.54      3.79 o
   6   6   8       40.36       35.41      2.81 o
   7   6   8       88.96       98.13      4.25 o
   8   6   8      101.92      115.85      3.72 o
   9   6   8       88.87       87.17      3.57 o
  10   6   8        4.99        6.24      2.24 o
  11   6   8        1.45        2.73      2.38 o
 -15   7   8        0.44        1.41      3.92 o
 -14   7   8       17.52       14.68      3.95 o
 -13   7   8        2.01       -2.18      2.76 o
 -12   7   8        6.51        8.65      2.94 o
 -11   7   8       13.44       10.75      2.83 o
 -10   7   8      260.89      237.85      6.36 o
  -9   7   8      136.18      130.25      5.79 o
  -8   7   8       45.04       52.20      2.17 o
  -7   7   8      175.76      177.30      3.84 o
  -6   7   8      150.70      149.73      3.05 o
  -5   7   8        4.48        0.66      1.59 o
  -4   7   8      290.53      290.15      5.92 o
  -3   7   8        2.09        2.77      1.51 o
  -2   7   8       18.58       25.21      1.99 o
  -1   7   8      262.67      237.61      5.23 o
   0   7   8      179.13      198.48      7.22 o
   1   7   8      723.62      721.45      9.41 o
   2   7   8      186.54      193.72      4.38 o
   3   7   8        3.55        3.10      1.73 o
   4   7   8      110.59       93.47      5.69 o
   5   7   8       32.66       31.08      2.61 o
   6   7   8        3.42        3.92      2.55 o
   7   7   8      129.58      134.34      6.01 o
   8   7   8       13.92       12.62      3.18 o
   9   7   8       41.01       36.88      4.15 o
  10   7   8        0.01       -2.45      3.30 o
 -13   8   8        4.05        2.98      3.12 o
 -12   8   8        6.63        0.15      2.79 o
 -11   8   8        1.11       -0.81      2.53 o
 -10   8   8        2.36        0.81      1.98 o
  -9   8   8       41.70       40.63      2.42 o
  -8   8   8       72.56       73.12      2.64 o
  -7   8   8       16.62       13.19      2.15 o
  -6   8   8        2.23        4.28      1.74 o
  -5   8   8       46.46       53.58      2.70 o
  -4   8   8       68.12       59.47      3.77 o
  -3   8   8        3.67       -0.52      1.49 o
  -2   8   8      367.61      377.39      7.19 o
  -1   8   8      255.33      240.80      5.40 o
   0   8   8       33.40       34.70      2.30 o
   1   8   8       65.14       64.61      4.21 o
   2   8   8       26.89       23.22      3.08 o
   3   8   8       39.83       39.13      2.88 o
   4   8   8        0.34       -1.92      1.92 o
   5   8   8       36.45       40.50      3.23 o
   6   8   8       11.51       11.44      2.51 o
   7   8   8       12.93       10.88      2.61 o
   8   8   8        0.47        1.77      2.53 o
 -11   9   8       12.50       17.61      2.63 o
 -10   9   8        4.05       11.81      4.07 o
  -9   9   8       15.45        9.59      2.39 o
  -8   9   8       11.11        9.60      2.29 o
  -7   9   8       30.49       28.34      2.64 o
  -6   9   8       59.75       66.91      5.26 o
  -5   9   8      121.46      131.36      5.09 o
  -4   9   8        0.25        1.06      1.64 o
  -3   9   8        3.38        9.71      2.53 o
  -2   9   8      511.76      497.58     11.77 o
  -1   9   8       54.56       46.02      2.62 o
   0   9   8        9.51        9.13      1.87 o
   1   9   8       49.04       53.52      3.10 o
   2   9   8       15.52       13.96      3.83 o
   3   9   8        0.09        1.16      3.10 o
   4   9   8       58.33       60.85      6.18 o
   5   9   8        4.02        4.69      3.33 o
   6   9   8       43.30       56.13      3.53 o
  -8  10   8        8.10        8.52      2.24 o
  -7  10   8       39.08       41.49      3.01 o
  -6  10   8      143.02      154.73      5.94 o
  -5  10   8       41.62       34.96      3.17 o
  -4  10   8       11.33       17.00      2.26 o
  -3  10   8       28.82       33.35      2.44 o
  -2  10   8        3.66        9.98      2.88 o
  -1  10   8        3.86        4.53      2.25 o
   0  10   8        6.05        4.40      2.29 o
   1  10   8        1.97        4.68      2.19 o
   2  10   8        1.40        6.03      2.92 o
   3  10   8        4.89        5.18      3.62 o
 -19   1   9        8.22       13.66      3.28 o
 -18   1   9        0.69        1.36      2.78 o
 -17   1   9       89.44       84.49      4.67 o
 -16   1   9       41.75       43.76      5.38 o
 -15   1   9       53.90       50.97      2.96 o
 -14   1   9      129.98      144.20      6.58 o
 -13   1   9      724.12      725.42      8.78 o
 -12   1   9     1120.18     1147.32     14.36 o
 -11   1   9       58.09       60.25      2.03 o
 -10   1   9        3.75        2.04      1.23 o
  -9   1   9      462.09      473.84      6.30 o
  -8   1   9       66.93       60.62      2.15 o
  -7   1   9      182.98      184.82      4.47 o
  -6   1   9      418.11      482.76      6.34 o
  -5   1   9      459.51      480.41      7.18 o
  -4   1   9      797.46      818.40     10.23 o
  -3   1   9      186.93      201.33      3.53 o
  -2   1   9     1086.24     1097.29     23.28 o
  -1   1   9      160.29      158.89      3.31 o
   0   1   9      999.85     1145.83     21.68 o
   1   1   9      701.94      815.19     13.47 o
   2   1   9      450.82      482.72      8.55 o
   3   1   9     1244.15     1302.95     20.95 o
   4   1   9      257.01      257.98      6.20 o
   5   1   9       54.79       63.91      3.11 o
   6   1   9      801.14      781.95     12.82 o
   7   1   9      852.41      807.58     13.42 o
   8   1   9       46.54       50.71      3.12 o
   9   1   9       71.77       61.81      3.04 o
  10   1   9      115.87      114.62      5.16 o
  11   1   9        3.90        4.76      2.11 o
  12   1   9       16.13       23.54      3.01 o
  13   1   9       64.52       77.70      5.47 o
 -18   2   9       66.47       75.81      4.73 o
 -17   2   9        4.87        5.19      2.59 o
 -16   2   9        1.90        4.02      1.89 o
 -15   2   9        2.98       -1.53      2.06 o
 -14   2   9       26.35       23.18      2.96 o
 -13   2   9       32.69       24.12      1.53 o
 -12   2   9      122.53      120.85      3.02 o
 -11   2   9      395.25      380.16      5.65 o
 -10   2   9       26.70       33.70      1.99 o
  -9   2   9      185.29      187.89      3.19 o
  -8   2   9       11.14        6.72      1.56 o
  -7   2   9      654.87      680.14      7.54 o
  -6   2   9      122.46      130.81      2.49 o
  -5   2   9     2083.46     2066.48     19.73 o
  -4   2   9      412.58      414.88      5.19 o
  -3   2   9       51.62       57.28      1.71 o
  -2   2   9      137.67      125.50      2.48 o
  -1   2   9        4.59        7.35      1.54 o
   0   2   9       56.28       86.73      2.72 o
   1   2   9       41.86       49.31      1.95 o
   2   2   9      296.34      315.08      6.52 o
   3   2   9      254.33      291.49      9.64 o
   4   2   9        0.00       -1.08      1.08 o
   5   2   9      701.67      640.53     10.77 o
   6   2   9      464.22      475.15      8.89 o
   7   2   9      133.31      145.81      5.95 o
   8   2   9       19.54        4.28      2.62 o
   9   2   9      225.25      200.15      5.83 o
  10   2   9       94.19       75.95      3.47 o
  11   2   9       23.61       26.22      2.55 o
  12   2   9       62.41       65.00      3.62 o
  13   2   9       47.83       63.34      6.88 o
 -18   3   9       49.89       47.81      6.07 o
 -17   3   9       95.66       89.12      5.89 o
 -16   3   9       19.01        9.50      3.39 o
 -15   3   9       31.38       34.48      3.29 o
 -14   3   9        3.44        1.14      1.69 o
 -13   3   9       17.55       18.92      1.64 o
 -12   3   9       13.17       11.46      2.46 o
 -11   3   9       16.54       15.19      1.42 o
 -10   3   9       59.89       60.52      1.83 o
  -9   3   9       22.74       22.32      1.02 o
  -8   3   9        7.39       14.00      1.13 o
  -7   3   9      248.73      250.39      3.71 o
  -6   3   9     2450.04     2451.96     24.54 o
  -5   3   9      850.44      830.71      9.24 o
  -4   3   9       90.56       85.41      2.08 o
  -3   3   9      206.44      233.52      3.69 o
  -2   3   9        0.22       -0.81      0.81 o
  -1   3   9      100.34      110.47      2.36 o
   0   3   9      913.20     1002.51     12.17 o
   1   3   9      835.69      906.61     11.87 o
   2   3   9      303.16      318.39      5.25 o
   3   3   9      165.42      171.51      3.59 o
   4   3   9      113.18      117.24      4.39 o
   5   3   9       64.58       64.76      3.10 o
   6   3   9        1.24        0.23      1.75 o
   7   3   9        2.10        4.16      2.44 o
   8   3   9       85.82       78.41      3.91 o
   9   3   9      143.20      147.93      5.17 o
  10   3   9       19.30       20.69      2.76 o
  11   3   9        0.27       -2.05      2.05 o
  12   3   9        4.04        5.90      2.71 o
  13   3   9       56.81       61.41      4.95 o
 -18   4   9        7.52        2.30      3.58 o
 -17   4   9        1.80        2.64      3.53 o
 -16   4   9        0.00       -1.71      3.34 o
 -15   4   9       43.64       41.34      3.65 o
 -14   4   9        0.36       -1.14      2.50 o
 -13   4   9        9.39        5.64      2.17 o
 -12   4   9      118.58      115.03      5.81 o
 -11   4   9       14.37       10.08      1.40 o
 -10   4   9      118.31      118.63      2.80 o
  -9   4   9        0.70        1.71      0.85 o
  -8   4   9        1.13       -0.55      0.90 o
  -7   4   9       23.30       30.40      1.67 o
  -6   4   9      215.41      196.35      3.85 o
  -5   4   9        8.66        8.47      1.27 o
  -4   4   9      137.37      148.54      3.35 o
  -3   4   9      203.76      205.08      4.03 o
  -2   4   9      286.37      291.54      6.32 o
  -1   4   9        2.79       -0.05      0.86 o
   0   4   9       68.60       73.11      2.20 o
   1   4   9       90.40       87.10      2.46 o
   2   4   9       29.46       32.68      1.80 o
   3   4   9        0.71        0.51      1.04 o
   4   4   9      974.88      973.63     16.50 o
   5   4   9       34.18       35.55      2.48 o
   6   4   9      262.95      255.82      5.58 o
   7   4   9     1033.57      981.58     14.74 o
   8   4   9      453.25      441.72      8.50 o
   9   4   9       84.01       73.41      3.56 o
  10   4   9        8.02        9.76      2.58 o
  11   4   9       46.09       61.58      4.63 o
  12   4   9       12.24       20.85      3.16 o
 -17   5   9       10.72        5.69      4.21 o
 -16   5   9        2.49       -3.13      3.13 o
 -15   5   9       63.56       63.77      4.34 o
 -14   5   9       37.85       33.33      3.47 o
 -13   5   9      165.14      167.60      6.03 o
 -12   5   9       73.61       54.11      3.70 o
 -11   5   9       43.93       41.92      2.14 o
 -10   5   9       25.03       24.78      1.62 o
  -9   5   9     1567.69     1579.40     16.71 o
  -8   5   9       89.28       86.52      2.26 o
  -7   5   9       93.70       85.40      2.24 o
  -6   5   9        1.80        0.02      0.85 o
  -5   5   9      154.52      157.77      3.09 o
  -4   5   9       34.10       26.70      1.29 o
  -3   5   9      122.11      111.16      2.30 o
  -2   5   9       11.26       12.67      1.07 o
  -1   5   9       14.86       16.49      1.13 o
   0   5   9      113.48      106.62      2.40 o
   1   5   9      673.72      673.58      9.72 o
   2   5   9      538.86      542.17      7.69 o
   3   5   9       15.39       17.96      1.50 o
   4   5   9       13.15       12.75      1.73 o
   5   5   9      532.80      531.21      8.75 o
   6   5   9       21.91       24.49      2.20 o
   7   5   9        0.18        1.24      1.89 o
   8   5   9        0.54        1.05      1.93 o
   9   5   9       35.61       38.04      3.15 o
  10   5   9        2.39        0.89      2.31 o
  11   5   9        0.09       -0.17      2.34 o
 -16   6   9        1.38        2.53      4.11 o
 -15   6   9        7.69        6.57      3.35 o
 -14   6   9       15.07       13.58      3.41 o
 -13   6   9       61.83       61.12      4.68 o
 -12   6   9       27.26       29.60      3.16 o
 -11   6   9      100.45       92.20      4.42 o
 -10   6   9       66.24       69.13      2.70 o
  -9   6   9       34.88       43.31      2.27 o
  -8   6   9       15.02       13.23      1.62 o
  -7   6   9      190.94      173.05      3.54 o
  -6   6   9     1261.18     1224.24     14.00 o
  -5   6   9      213.59      193.06      3.50 o
  -4   6   9      344.48      366.07      4.73 o
  -3   6   9      267.80      261.20      3.65 o
  -2   6   9       73.48       80.00      2.40 o
  -1   6   9      242.23      261.65      4.42 o
   0   6   9       42.19       37.93      1.78 o
   1   6   9       57.31       55.48      2.16 o
   2   6   9      121.97      123.47      3.30 o
   3   6   9      469.67      507.02      9.21 o
   4   6   9       17.56       17.21      2.25 o
   5   6   9       48.27       46.47      2.95 o
   6   6   9       10.78        9.81      2.31 o
   7   6   9       13.71       15.82      1.93 o
   8   6   9        4.09        1.40      1.81 o
   9   6   9        6.90        5.56      2.25 o
  10   6   9        6.61        8.80      2.52 o
 -15   7   9        4.44        6.38      3.62 o
 -14   7   9        0.65       -0.92      2.90 o
 -13   7   9        0.02        1.84      2.92 o
 -12   7   9       22.69       26.29      3.44 o
 -11   7   9       11.97        8.74      3.04 o
 -10   7   9      366.84      356.20      7.34 o
  -9   7   9        0.83       -1.65      1.70 o
  -8   7   9       69.55       65.53      2.61 o
  -7   7   9       46.47       50.04      1.93 o
  -6   7   9      281.20      280.66      4.67 o
  -5   7   9        8.07        7.24      2.33 o
  -4   7   9       81.11       68.97      3.33 o
  -3   7   9        7.60        5.76      1.67 o
  -2   7   9      368.60      382.18      7.28 o
  -1   7   9      235.27      223.87      5.23 o
   0   7   9        4.42        3.46      2.15 o
   1   7   9      109.29      105.49      2.86 o
   2   7   9       51.94       50.78      4.44 o
   3   7   9       42.78       41.49      2.69 o
   4   7   9       21.64       22.90      2.61 o
   5   7   9        2.44        1.70      2.45 o
   6   7   9       21.75       25.24      3.29 o
   7   7   9        7.30        6.65      2.86 o
   8   7   9       22.02       21.75      3.64 o
   9   7   9       16.16       21.55      3.77 o
 -13   8   9        0.17       -3.12      3.52 o
 -12   8   9        4.99        6.33      3.07 o
 -11   8   9       97.85       98.04      5.04 o
 -10   8   9      259.87      281.36      9.25 o
  -9   8   9        5.36        3.34      1.75 o
  -8   8   9       22.19       27.53      1.91 o
  -7   8   9      143.00      138.26      4.74 o
  -6   8   9      189.26      173.34      6.09 o
  -5   8   9      174.55      170.48      4.84 o
  -4   8   9        2.35        0.10      1.68 o
  -3   8   9      137.64      124.18      6.23 o
  -2   8   9       23.03       20.95      2.17 o
  -1   8   9      189.53      177.22      4.72 o
   0   8   9        0.18        0.97      1.70 o
   1   8   9       44.41       44.25      2.98 o
   2   8   9      155.56      163.34      4.41 o
   3   8   9      119.56      121.28      4.73 o
   4   8   9        0.56        0.37      2.79 o
   5   8   9        7.13        5.45      2.49 o
   6   8   9       76.02       90.51      4.40 o
   7   8   9       41.18       46.45      3.59 o
   8   8   9        8.82       11.00      2.86 o
 -11   9   9        8.27        7.61      3.41 o
 -10   9   9        0.24        2.39      3.78 o
  -9   9   9       28.82       36.32      4.04 o
  -8   9   9       31.70       34.04      2.97 o
  -7   9   9        4.37        2.63      2.46 o
  -6   9   9        4.03        4.53      2.31 o
  -5   9   9       17.75       18.96      2.20 o
  -4   9   9        0.85       -0.46      1.91 o
  -3   9   9        2.39        3.55      2.73 o
  -2   9   9        0.01        2.94      1.81 o
  -1   9   9      207.46      209.61      5.31 o
   0   9   9      116.88      115.29      7.91 o
   1   9   9        2.51        1.20      2.27 o
   2   9   9       30.20       34.02      4.04 o
   3   9   9        0.53       -1.71      2.88 o
   4   9   9       18.91       23.52      8.62 o
   5   9   9        4.96        3.25      2.21 o
   6   9   9        1.46        2.22      2.47 o
  -7  10   9        0.03       -2.57      2.57 o
  -6  10   9        7.10       10.49      2.65 o
  -5  10   9       10.77        5.72      2.52 o
  -4  10   9       43.34       44.79      4.17 o
  -3  10   9       50.66       54.20      3.51 o
  -2  10   9        2.79        4.28      2.43 o
  -1  10   9        1.01        0.23      3.12 o
   0  10   9        1.74       -1.22      2.25 o
   1  10   9        0.86        0.84      2.26 o
   2  10   9       39.07       37.93      4.30 o
 -19   0  10       43.68       43.28      7.71 o
 -18   0  10       44.31       52.07      5.67 o
 -17   0  10      121.13      125.61      7.71 o
 -16   0  10       85.18       92.81      6.42 o
 -15   0  10      129.58      137.76      5.05 o
 -14   0  10      360.71      361.76      9.12 o
 -13   0  10      119.56      138.49      6.44 o
 -12   0  10       10.09       16.76      1.73 o
 -11   0  10       57.57       57.96      3.76 o
 -10   0  10        4.73        4.40      2.02 o
  -9   0  10       27.46       30.90      2.56 o
  -8   0  10      214.63      214.03      6.16 o
  -7   0  10       12.16       10.41      1.69 o
  -6   0  10      187.78      186.24      7.73 o
  -5   0  10      397.05      369.93      8.11 o
  -4   0  10      847.74      899.17     14.77 o
  -3   0  10      578.33      669.88     11.52 o
  -2   0  10      128.61      123.44      3.67 o
  -1   0  10      199.17      218.35      8.75 o
   0   0  10      552.09      635.40     15.89 o
   1   0  10     2068.41     2214.89     47.72 o
   2   0  10      351.66      333.92     10.21 o
   3   0  10      301.50      281.09      9.23 o
   4   0  10     1481.06     1355.91     42.15 o
   5   0  10      764.10      699.04     18.41 o
   6   0  10      590.32      614.91     17.11 o
   7   0  10      503.80      520.61     16.88 o
   8   0  10      613.05      608.09     18.87 o
   9   0  10      139.51      125.12      6.02 o
  10   0  10      141.26      150.37      8.34 o
  11   0  10       14.30       21.58      3.75 o
  12   0  10        0.00        3.65      3.23 o
  13   0  10       18.05       31.90      5.87 o
 -19   1  10        1.62       -2.66      2.66 o
 -18   1  10        2.91        0.87      2.76 o
 -17   1  10        0.10        0.10      2.72 o
 -16   1  10       18.25       15.42      2.90 o
 -15   1  10        4.72        0.41      2.66 o
 -14   1  10      107.88      100.20      2.99 o
 -13   1  10      116.74      120.67      3.26 o
 -12   1  10        0.41       -1.27      1.27 o
 -11   1  10      240.53      228.44      3.78 o
 -10   1  10      300.18      308.25      5.25 o
  -9   1  10      259.10      263.29      5.02 o
  -8   1  10       29.75       20.28      1.41 o
  -7   1  10      456.46      465.58      6.79 o
  -6   1  10      404.93      385.72      5.84 o
  -5   1  10       30.79       41.18      1.65 o
  -4   1  10        6.23        4.54      0.91 o
  -3   1  10      469.86      488.04     13.32 o
  -2   1  10      265.16      278.47      5.30 o
  -1   1  10      111.08      122.63      3.49 o
   0   1  10       60.55       74.41      2.72 o
   1   1  10      929.71      888.84     17.47 o
   2   1  10        2.29        0.41      1.45 o
   3   1  10       38.99       34.19      2.42 o
   4   1  10        3.63        5.38      1.85 o
   5   1  10      694.15      690.44     12.91 o
   6   1  10       22.93       19.57      2.64 o
   7   1  10       57.40       52.56      3.13 o
   8   1  10       39.19       35.14      2.82 o
   9   1  10        0.05       -0.63      2.02 o
  10   1  10       11.20       12.14      2.28 o
  11   1  10        0.00        2.28      2.56 o
  12   1  10        0.20       -1.87      2.38 o
  13   1  10       42.13       55.70      4.69 o
 -18   2  10       44.86       53.03      5.01 o
 -17   2  10        0.51       -2.59      3.02 o
 -16   2  10       20.33       13.34      2.49 o
 -15   2  10      150.91      171.27      5.52 o
 -14   2  10      135.54      145.67      4.82 o
 -13   2  10      323.60      337.68      6.32 o
 -12   2  10        8.59        6.00      1.52 o
 -11   2  10       78.39       87.87      2.81 o
 -10   2  10      100.82      107.58      2.48 o
  -9   2  10       19.75       17.42      1.37 o
  -8   2  10      152.76      192.95      3.88 o
  -7   2  10      389.20      399.85      7.55 o
  -6   2  10      741.93      747.09      8.16 o
  -5   2  10      437.86      478.08      5.95 o
  -4   2  10       48.54       35.07      1.40 o
  -3   2  10      289.97      325.01      4.69 o
  -2   2  10       28.58       32.95      1.51 o
  -1   2  10       40.19       37.92      1.63 o
   0   2  10       38.44       33.07      2.38 o
   1   2  10       89.19      107.96      3.35 o
   2   2  10      107.95      107.07      3.34 o
   3   2  10       61.52       52.46      2.40 o
   4   2  10       36.27       34.05      2.53 o
   5   2  10      515.68      507.56      9.30 o
   6   2  10     1721.66     1704.07     24.85 o
   7   2  10     1407.27     1343.08     20.53 o
   8   2  10       10.05        4.86      2.62 o
   9   2  10       97.36       94.04      4.21 o
  10   2  10       13.14       10.88      2.32 o
  11   2  10        3.15        0.18      2.38 o
  12   2  10       52.17       61.75      5.00 o
 -18   3  10       37.00       30.93      5.63 o
 -17   3  10       17.81       17.77      3.93 o
 -16   3  10       10.94        8.36      3.45 o
 -15   3  10        1.14       -1.29      2.18 o
 -14   3  10        0.98       -0.96      1.71 o
 -13   3  10       11.40        9.80      1.91 o
 -12   3  10        2.35        1.24      1.55 o
 -11   3  10       27.84       30.52      1.66 o
 -10   3  10      240.25      254.32      3.48 o
  -9   3  10      208.43      206.01      3.65 o
  -8   3  10       28.96       20.08      1.28 o
  -7   3  10      234.04      242.40      3.69 o
  -6   3  10      147.81      193.43      5.05 o
  -5   3  10       74.12       81.15      2.07 o
  -4   3  10      826.70      840.23      9.84 o
  -3   3  10       83.77       93.42      2.87 o
  -2   3  10      111.26      109.91      2.40 o
  -1   3  10       64.63       82.22      2.31 o
   0   3  10        0.87       -0.76      1.09 o
   1   3  10      551.93      580.90      8.74 o
   2   3  10       56.14       48.02      1.97 o
   3   3  10       70.07       64.16      2.62 o
   4   3  10      393.21      411.06      9.21 o
   5   3  10      357.45      365.40      7.40 o
   6   3  10      274.82      265.86      7.26 o
   7   3  10       65.78       77.99      4.36 o
   8   3  10       31.39       26.13      2.82 o
   9   3  10        1.33        0.11      2.11 o
  10   3  10       46.48       38.71      3.29 o
  11   3  10        0.02       -0.27      2.42 o
  12   3  10       10.32        4.69      3.21 o
 -17   4  10       10.72        7.80      5.42 o
 -16   4  10       16.58       17.07      4.87 o
 -15   4  10      120.21      129.78      6.25 o
 -14   4  10      582.48      601.29     17.60 o
 -13   4  10      162.36      165.33      6.17 o
 -12   4  10      121.51      111.08      3.55 o
 -11   4  10        2.48        1.80      1.55 o
 -10   4  10       61.60       54.36      2.55 o
  -9   4  10       85.56       70.55      2.36 o
  -8   4  10       67.45       61.30      2.17 o
  -7   4  10       34.85       27.99      1.64 o
  -6   4  10      185.19      170.44      3.37 o
  -5   4  10       17.68       14.20      1.22 o
  -4   4  10        2.39        3.85      1.07 o
  -3   4  10      199.11      182.61      3.76 o
  -2   4  10      240.43      224.99      3.68 o
  -1   4  10      309.52      355.86      5.11 o
   0   4  10      203.95      183.47      3.64 o
   1   4  10        0.55        0.78      1.12 o
   2   4  10        1.53        0.58      1.20 o
   3   4  10      262.62      258.50      7.56 o
   4   4  10        0.56       -1.60      1.60 o
   5   4  10       43.61       52.77      3.08 o
   6   4  10       30.75       21.59      2.57 o
   7   4  10      315.37      326.11      6.93 o
   8   4  10       18.68       21.31      2.60 o
   9   4  10        0.51       -2.00      2.00 o
  10   4  10        0.18        0.30      2.30 o
  11   4  10       31.24       30.10      3.31 o
  12   4  10       21.11       17.78      3.13 o
 -17   5  10        4.83        1.81      5.23 o
 -16   5  10        0.00       -2.09      2.93 o
 -15   5  10        2.92        4.50      3.26 o
 -14   5  10       73.12       66.84      4.78 o
 -13   5  10        0.88        4.12      2.90 o
 -12   5  10      322.38      295.87      8.91 o
 -11   5  10       14.02       12.83      1.87 o
 -10   5  10        3.54        4.89      1.31 o
  -9   5  10        0.75       -1.24      1.24 o
  -8   5  10      219.08      217.80      3.61 o
  -7   5  10      177.77      157.36      3.09 o
  -6   5  10      138.25      146.80      2.94 o
  -5   5  10        2.96       -0.21      0.94 o
  -4   5  10       74.48       61.71      2.13 o
  -3   5  10       27.62       21.75      1.39 o
  -2   5  10        2.51        3.77      1.02 o
  -1   5  10        0.07        0.55      0.75 o
   0   5  10      634.42      672.14      8.94 o
   1   5  10      225.20      222.67      4.24 o
   2   5  10      223.42      218.70      4.27 o
   3   5  10       46.08       53.89      2.66 o
   4   5  10        2.29       -1.52      1.52 o
   5   5  10       30.95       27.58      2.23 o
   6   5  10       22.80       28.30      2.38 o
   7   5  10       59.29       53.31      2.98 o
   8   5  10       21.98       19.68      2.67 o
   9   5  10        0.84       -2.16      2.16 o
  10   5  10       11.91       18.34      2.96 o
  11   5  10       20.20       34.54      3.37 o
 -16   6  10       74.79       87.11      5.74 o
 -15   6  10       66.93       66.14      5.12 o
 -14   6  10       63.20       55.53      4.54 o
 -13   6  10        2.11       -1.73      2.81 o
 -12   6  10      104.36      111.90      5.73 o
 -11   6  10        2.44        3.12      2.34 o
 -10   6  10        0.95        0.69      1.49 o
  -9   6  10        3.51        1.05      1.24 o
  -8   6  10        0.10       -0.62      1.19 o
  -7   6  10      534.68      532.54      6.71 o
  -6   6  10      153.24      143.81      3.00 o
  -5   6  10      476.10      455.57      5.86 o
  -4   6  10      115.32      104.38      2.40 o
  -3   6  10      271.42      265.21      3.89 o
  -2   6  10      165.27      165.94      3.58 o
  -1   6  10      333.12      329.38      6.24 o
   0   6  10       48.77       46.38      2.66 o
   1   6  10      234.16      225.91      5.61 o
   2   6  10       86.14       87.54      3.53 o
   3   6  10      171.59      169.70      5.71 o
   4   6  10        0.01       -0.80      1.78 o
   5   6  10        0.29       -1.43      1.43 o
   6   6  10       27.88       30.41      2.32 o
   7   6  10        4.77        5.13      1.92 o
   8   6  10       19.45       14.96      2.48 o
   9   6  10        2.08        4.96      2.52 o
  10   6  10        2.76        1.01      2.43 o
 -14   7  10        2.62        0.30      3.23 o
 -13   7  10        3.14       -0.72      4.42 o
 -12   7  10        9.39        9.14      3.05 o
 -11   7  10       87.54       72.76      3.97 o
 -10   7  10       87.96       74.72      3.89 o
  -9   7  10       38.92       39.68      2.64 o
  -8   7  10       14.98       12.65      1.76 o
  -7   7  10        8.79       13.75      1.73 o
  -6   7  10        7.63        2.99      1.26 o
  -5   7  10      124.66      131.97      4.14 o
  -4   7  10       45.11       52.48      2.71 o
  -3   7  10       13.82        8.26      1.82 o
  -2   7  10      111.19      101.02      2.93 o
  -1   7  10      214.13      216.26      5.72 o
   0   7  10      341.18      348.91      5.68 o
   1   7  10       19.99       23.56      2.64 o
   2   7  10        1.17        1.59      2.44 o
   3   7  10        0.54        1.23      2.35 o
   4   7  10        2.43        3.00      2.35 o
   5   7  10        4.34        3.13      2.56 o
   6   7  10       33.81       34.41      3.72 o
   7   7  10        0.00        1.57      2.99 o
   8   7  10       44.92       42.60      4.31 o
   9   7  10        1.20        0.90      3.00 o
 -13   8  10        0.02       -2.78      2.78 o
 -12   8  10        9.18       11.58      3.17 o
 -11   8  10        5.94        5.42      2.86 o
 -10   8  10        7.21        3.28      2.33 o
  -9   8  10        4.37        3.35      2.63 o
  -8   8  10      145.87      138.67      4.30 o
  -7   8  10      322.48      294.54      6.57 o
  -6   8  10      219.11      201.89      6.05 o
  -5   8  10        9.90        9.46      2.07 o
  -4   8  10       18.74       12.19      2.11 o
  -3   8  10      241.34      248.60      5.89 o
  -2   8  10       20.71       18.62      2.21 o
  -1   8  10        1.84        1.32      1.78 o
   0   8  10      113.98      111.11      4.45 o
   1   8  10      116.09      120.65      5.50 o
   2   8  10      156.13      157.57      6.38 o
   3   8  10       73.00       76.12      4.51 o
   4   8  10       14.04       16.45      2.68 o
   5   8  10       20.00       20.26      2.79 o
   6   8  10       11.40       12.81      2.75 o
   7   8  10       40.84       37.66      3.51 o
 -10   9  10        1.25       -1.46      3.01 o
  -9   9  10        5.99        1.57      3.14 o
  -8   9  10       58.00       62.01      4.59 o
  -7   9  10       37.76       33.93      4.98 o
  -6   9  10       13.17        7.75      3.64 o
  -5   9  10       34.27       37.09      5.28 o
  -4   9  10        0.38       -0.46      1.74 o
  -3   9  10        3.34        2.17      2.20 o
  -2   9  10        0.48       -0.32      2.09 o
  -1   9  10       54.22       54.40      3.40 o
   0   9  10      196.04      210.45     13.49 o
   1   9  10      213.16      232.56      9.31 o
   2   9  10        0.01       -3.93      3.93 o
   3   9  10        0.26       -2.97      2.97 o
   4   9  10        0.52        0.28      2.01 o
   5   9  10        0.99        0.78      3.55 o
  -7  10  10       39.08       32.29      3.89 o
  -6  10  10       52.73       42.97      5.21 o
  -5  10  10       35.82       47.81      5.39 o
  -4  10  10        0.30       -1.00      3.21 o
  -3  10  10        3.78        2.48      3.37 o
  -2  10  10        6.04        1.38      3.17 o
  -1  10  10       18.88       17.00      3.75 o
   0  10  10       45.48       43.24      4.67 o
   1  10  10       68.55       70.36      6.10 o
 -19   1  11       18.50       23.18      7.93 o
 -18   1  11       14.31        9.01      3.56 o
 -17   1  11        2.10       -1.73      2.35 o
 -16   1  11       14.07       16.58      2.42 o
 -15   1  11        3.83        2.80      1.69 o
 -14   1  11       23.71       18.37      1.96 o
 -13   1  11      109.65      100.54      3.25 o
 -12   1  11        1.30       -1.41      1.41 o
 -11   1  11      136.07      151.94      3.94 o
 -10   1  11        0.76        2.47      1.19 o
  -9   1  11       21.69       20.01      1.59 o
  -8   1  11       70.17       88.99      2.91 o
  -7   1  11      497.82      540.50      7.71 o
  -6   1  11      570.04      615.12      8.47 o
  -5   1  11      381.58      332.51      5.36 o
  -4   1  11      413.01      354.54     14.21 o
  -3   1  11      342.81      426.32      6.78 o
  -2   1  11        5.19        4.70      1.22 o
  -1   1  11      423.37      415.25      7.33 o
   0   1  11      146.97      169.12      5.01 o
   1   1  11       59.40       52.42      2.58 o
   2   1  11      272.64      280.56      6.58 o
   3   1  11       11.95       15.83      2.15 o
   4   1  11      324.95      317.26      7.47 o
   5   1  11      981.65      961.75     17.03 o
   6   1  11      187.03      191.24      6.02 o
   7   1  11        9.93       10.40      2.25 o
   8   1  11        0.52        2.03      2.27 o
   9   1  11       89.36       85.95      4.06 o
  10   1  11       13.57       11.14      2.60 o
  11   1  11        0.00        1.73      2.48 o
  12   1  11       26.17       30.66      4.05 o
 -18   2  11        2.02       -4.67      5.09 o
 -17   2  11       14.31       13.05      3.15 o
 -16   2  11        9.63        4.97      4.72 o
 -15   2  11       55.64       45.88      3.60 o
 -14   2  11        1.09        0.44      1.47 o
 -13   2  11        0.08       -1.58      1.96 o
 -12   2  11       67.48       73.36      2.70 o
 -11   2  11       19.11       19.93      2.11 o
 -10   2  11        6.18        3.01      1.09 o
  -9   2  11        0.06        0.48      0.87 o
  -8   2  11       14.35       16.97      1.24 o
  -7   2  11       27.68       23.12      1.38 o
  -6   2  11       34.23       23.03      1.57 o
  -5   2  11      364.49      407.47      5.41 o
  -4   2  11      497.00      487.59      6.15 o
  -3   2  11        8.71        5.34      1.11 o
  -2   2  11      141.15      137.37      3.36 o
  -1   2  11       55.53       78.57      3.20 o
   0   2  11     1226.29     1312.88     19.84 o
   1   2  11       16.66       13.78      1.77 o
   2   2  11       10.01        3.84      1.77 o
   3   2  11       38.90       36.00      2.26 o
   4   2  11       34.56       29.95      2.62 o
   5   2  11     1066.71     1105.82     17.21 o
   6   2  11       91.39       89.97      3.85 o
   7   2  11      261.90      237.35      7.09 o
   8   2  11       69.20       63.38      4.03 o
   9   2  11       62.18       69.93      4.33 o
  10   2  11        6.02        5.45      2.23 o
  11   2  11        0.04       -2.99      2.99 o
  12   2  11        3.85        3.34      3.66 o
 -18   3  11       22.92        6.93      6.43 o
 -17   3  11       21.07       29.17      5.47 o
 -16   3  11        0.00       -3.15      3.15 o
 -15   3  11      144.89      157.82      5.67 o
 -14   3  11       28.12       29.52      2.98 o
 -13   3  11       97.12       83.90      4.09 o
 -12   3  11      240.34      247.94      6.69 o
 -11   3  11      347.47      345.38      7.15 o
 -10   3  11       10.02        7.18      1.34 o
  -9   3  11      293.63      279.50      4.47 o
  -8   3  11        0.39        1.53      1.37 o
  -7   3  11      116.62      145.19      3.02 o
  -6   3  11       97.72       94.85      2.44 o
  -5   3  11       86.48       81.70      2.08 o
  -4   3  11      305.68      335.36      5.45 o
  -3   3  11       46.80       47.63      1.52 o
  -2   3  11      544.31      559.63      7.57 o
  -1   3  11      626.50      628.87     10.43 o
   0   3  11      412.55      421.33      6.86 o
   1   3  11       16.12       17.03      1.72 o
   2   3  11       54.19       53.40      2.54 o
   3   3  11        2.16        2.20      1.43 o
   4   3  11       11.03        5.86      1.87 o
   5   3  11       19.00       17.13      2.71 o
   6   3  11     1022.77     1011.08     18.41 o
   7   3  11      232.26      209.65      6.69 o
   8   3  11        1.10       -0.30      2.31 o
   9   3  11        5.46        1.04      2.15 o
  10   3  11        5.22        5.11      2.72 o
  11   3  11        8.14       13.84      2.96 o
 -17   4  11        7.82        8.20      4.44 o
 -16   4  11        0.08       -1.65      2.68 o
 -15   4  11        2.32        1.49      2.95 o
 -14   4  11       24.24       22.56      3.62 o
 -13   4  11      145.21      132.45      5.26 o
 -12   4  11       49.20       46.50      2.90 o
 -11   4  11      170.30      175.33      5.02 o
 -10   4  11       19.62       19.71      1.94 o
  -9   4  11        9.42        6.90      1.38 o
  -8   4  11       59.41       50.26      1.92 o
  -7   4  11      612.27      567.31      7.17 o
  -6   4  11     1230.49     1220.56     14.04 o
  -5   4  11      235.36      233.09      4.32 o
  -4   4  11       15.92       11.33      1.44 o
  -3   4  11      152.82      152.92      3.29 o
  -2   4  11       26.15       24.97      1.87 o
  -1   4  11      193.45      208.62      3.99 o
   0   4  11        6.90        4.76      1.28 o
   1   4  11      400.06      414.18      8.77 o
   2   4  11       42.21       46.45      2.24 o
   3   4  11      148.08      128.07      4.07 o
   4   4  11       13.50       16.58      2.23 o
   5   4  11       91.55       99.26      5.42 o
   6   4  11      831.57      811.91     13.87 o
   7   4  11       98.03       99.68      3.93 o
   8   4  11       50.58       51.38      5.50 o
   9   4  11        0.06       -0.22      2.17 o
  10   4  11       12.58       14.38      2.94 o
  11   4  11        1.82        5.22      2.69 o
 -17   5  11       11.45       10.04      5.09 o
 -16   5  11        1.90        5.16      3.22 o
 -15   5  11        0.04       -2.99      3.02 o
 -14   5  11       18.29       17.41      3.59 o
 -13   5  11       38.33       38.15      4.01 o
 -12   5  11      163.06      159.55      8.02 o
 -11   5  11      154.76      147.10      4.41 o
 -10   5  11      148.13      137.72      3.92 o
  -9   5  11      364.64      357.50      6.41 o
  -8   5  11      262.34      228.13      3.97 o
  -7   5  11        0.67       -1.08      1.08 o
  -6   5  11        7.84        4.71      1.35 o
  -5   5  11      112.65      112.80      3.15 o
  -4   5  11       75.52       75.34      2.29 o
  -3   5  11      319.46      338.71      5.47 o
  -2   5  11      724.89      685.11      9.23 o
  -1   5  11      377.60      376.43      5.57 o
   0   5  11       42.74       39.15      2.00 o
   1   5  11      115.19      114.91      3.41 o
   2   5  11      125.59      120.99      3.88 o
   3   5  11      145.58      135.89      4.17 o
   4   5  11        6.89        7.31      1.98 o
   5   5  11      124.63      124.74      4.61 o
   6   5  11       34.63       34.53      2.64 o
   7   5  11        5.81        6.56      2.29 o
   8   5  11        8.74       10.90      2.50 o
   9   5  11       20.37       18.78      2.89 o
  10   5  11       47.19       58.97      3.86 o
 -16   6  11        9.90       12.06      3.70 o
 -15   6  11       12.70        7.64      3.46 o
 -14   6  11        0.22       -2.14      3.07 o
 -13   6  11        0.22        3.49      3.15 o
 -12   6  11       21.82       16.83      3.49 o
 -11   6  11       12.19        8.93      2.54 o
 -10   6  11        0.04       -1.72      1.79 o
  -9   6  11        6.90        6.07      1.42 o
  -8   6  11       37.65       39.11      1.97 o
  -7   6  11       83.60       82.63      2.52 o
  -6   6  11      131.64      117.99      3.29 o
  -5   6  11       89.76       87.27      2.35 o
  -4   6  11       32.62       29.66      1.53 o
  -3   6  11      113.82      101.92      2.44 o
  -2   6  11        0.01       -0.82      1.10 o
  -1   6  11      321.19      324.58      6.30 o
   0   6  11      165.31      179.94      3.94 o
   1   6  11       17.97       13.91      1.44 o
   2   6  11      258.18      248.44      4.42 o
   3   6  11       31.50       35.83      1.77 o
   4   6  11      101.40      110.39      3.48 o
   5   6  11      151.23      155.12      6.59 o
   6   6  11        3.69        2.93      2.04 o
   7   6  11       10.35        8.58      2.34 o
   8   6  11        0.12       -1.89      2.50 o
   9   6  11        2.27        1.52      2.36 o
 -14   7  11        1.16        0.46      3.23 o
 -13   7  11        2.97        1.30      3.00 o
 -12   7  11        0.30        1.57      2.87 o
 -11   7  11       12.63        5.88      2.52 o
 -10   7  11       34.62       31.65      3.06 o
  -9   7  11        0.69       -0.53      2.16 o
  -8   7  11        0.00        1.35      1.59 o
  -7   7  11        0.02        2.26      1.53 o
  -6   7  11       13.38       15.20      2.70 o
  -5   7  11       91.32       92.22      2.57 o
  -4   7  11       58.72       57.93      2.26 o
  -3   7  11      252.31      247.90      4.54 o
  -2   7  11      343.50      345.20      5.63 o
  -1   7  11       35.11       37.01      2.50 o
   0   7  11       81.09       73.36      3.61 o
   1   7  11        7.48        9.86      2.53 o
   2   7  11        2.22        1.33      2.18 o
   3   7  11        6.41        6.19      2.95 o
   4   7  11        4.76        5.70      2.61 o
   5   7  11       58.39       61.91      4.47 o
   6   7  11        1.44        1.29      2.80 o
   7   7  11       13.06       13.19      3.38 o
   8   7  11        1.61       -1.47      3.98 o
 -12   8  11       15.09       16.61      3.43 o
 -11   8  11       13.59       14.24      2.72 o
 -10   8  11        4.79        4.11      2.81 o
  -9   8  11       10.41        5.54      2.21 o
  -8   8  11        0.17       -1.76      1.76 o
  -7   8  11       88.46       99.29      4.45 o
  -6   8  11        1.92       -0.38      2.57 o
  -5   8  11       90.52      103.99      5.65 o
  -4   8  11      208.79      186.90      5.18 o
  -3   8  11        0.80        0.64      2.23 o
  -2   8  11        0.62       -1.07      2.00 o
  -1   8  11      120.12      133.78      4.99 o
   0   8  11       19.39       20.78      2.08 o
   1   8  11       48.00       56.85      5.92 o
   2   8  11        0.00       -1.47      2.65 o
   3   8  11       10.35       11.01      2.63 o
   4   8  11       35.60       40.27      3.59 o
   5   8  11       30.87       33.55      3.27 o
   6   8  11        2.36        4.18      2.54 o
 -10   9  11       24.99       26.66      4.00 o
  -9   9  11        0.29        3.18      3.18 o
  -8   9  11        8.20        5.43      3.11 o
  -7   9  11       12.36       16.94      3.39 o
  -6   9  11        1.42       -3.28      3.28 o
  -5   9  11        0.11        1.02      2.79 o
  -4   9  11       43.00       41.78      4.07 o
  -3   9  11        1.46       -2.16      2.64 o
  -2   9  11       10.73        7.47      3.80 o
  -1   9  11        7.61       11.12      3.51 o
   0   9  11       14.59       16.83      3.77 o
   1   9  11       25.81       21.60      5.07 o
   2   9  11        3.26        3.07      7.01 o
   3   9  11       44.72       45.80      3.08 o
  -5  10  11        5.82        2.12      3.66 o
  -4  10  11       23.17       16.68      4.00 o
  -3  10  11        0.22       -2.30      4.14 o
  -2  10  11        7.22       11.93      3.68 o
 -18   0  12        4.05        6.09      3.85 o
 -17   0  12       28.57       36.37      5.71 o
 -16   0  12       54.53       56.08     10.46 o
 -15   0  12      166.96      187.47     13.67 o
 -14   0  12      113.54      108.61      6.95 o
 -13   0  12       29.73       28.90      2.51 o
 -12   0  12       71.25       63.06      3.87 o
 -11   0  12      300.93      310.17      7.98 o
 -10   0  12        5.78        7.79      2.60 o
  -9   0  12      129.69      133.71      5.18 o
  -8   0  12      211.06      209.58      7.71 o
  -7   0  12      194.75      201.94      6.15 o
  -6   0  12      256.13      294.70      7.71 o
  -5   0  12       63.81       78.30      3.89 o
  -4   0  12      123.29      121.12      4.65 o
  -3   0  12     1197.57     1317.27     33.74 o
  -2   0  12      461.79      455.32     17.76 o
  -1   0  12      490.72      553.66     12.08 o
   0   0  12      569.84      542.98     14.70 o
   1   0  12      147.52      151.46     12.93 o
   2   0  12      181.07      192.22      8.38 o
   3   0  12      327.74      315.25     10.51 o
   4   0  12       50.30       64.69      5.08 o
   5   0  12      698.20      702.07     32.06 o
   6   0  12       17.38        1.65      4.41 o
   7   0  12      175.81      176.80     12.06 o
   8   0  12        2.09       -2.48      3.43 o
   9   0  12        0.20       -5.81      5.81 o
  10   0  12        0.58        4.97      3.74 o
  11   0  12        6.72        3.56      6.27 o
 -18   1  12        4.81        3.26      3.27 o
 -17   1  12        1.00       -1.91      3.83 o
 -16   1  12       24.16       34.33      8.75 o
 -15   1  12       23.02       29.86      3.36 o
 -14   1  12       14.24       14.22      2.24 o
 -13   1  12       86.02       87.18      3.47 o
 -12   1  12      122.80      127.92      3.34 o
 -11   1  12        5.47        5.18      1.50 o
 -10   1  12      142.16      146.89      3.64 o
  -9   1  12        7.47        4.19      1.22 o
  -8   1  12      180.43      176.91      4.13 o
  -7   1  12       36.54       38.66      1.89 o
  -6   1  12       99.70       93.40      3.14 o
  -5   1  12       64.94       66.52      2.47 o
  -4   1  12      349.78      348.92      6.64 o
  -3   1  12       59.74       68.64      2.67 o
  -2   1  12       76.99       65.59      2.63 o
  -1   1  12       82.35       83.50      3.36 o
   0   1  12       23.86       21.39      1.83 o
   1   1  12      136.37      129.56      3.89 o
   2   1  12       89.67      104.03      3.99 o
   3   1  12      383.02      376.53      8.37 o
   4   1  12      400.54      405.47     13.01 o
   5   1  12      388.13      368.01      8.72 o
   6   1  12       19.52       19.91      2.72 o
   7   1  12       14.03       13.71      2.71 o
   8   1  12       64.67       52.07      3.90 o
   9   1  12        0.16        1.89      2.48 o
  10   1  12        0.04        0.74      2.68 o
  11   1  12       43.25       59.26      5.34 o
 -18   2  12        0.10       -4.08      4.08 o
 -17   2  12        0.13        1.32      4.19 o
 -16   2  12       12.69        8.11      3.35 o
 -15   2  12       11.26       10.87      3.39 o
 -14   2  12      273.99      286.44      9.23 o
 -13   2  12       10.42       10.32      2.26 o
 -12   2  12        4.43        2.66      1.68 o
 -11   2  12       56.24       53.55      2.78 o
 -10   2  12        2.98        1.63      1.26 o
  -9   2  12      129.31      153.59      3.70 o
  -8   2  12       75.89       87.35      2.75 o
  -7   2  12      361.74      361.51      5.16 o
  -6   2  12      214.76      224.12      3.77 o
  -5   2  12      196.31      209.60      3.58 o
  -4   2  12       29.65       20.53      1.41 o
  -3   2  12       88.32       98.58      4.13 o
  -2   2  12      231.53      237.64      4.65 o
  -1   2  12       21.50       22.24      1.66 o
   0   2  12       67.97       86.39      3.65 o
   1   2  12        0.16       -0.53      1.49 o
   2   2  12        7.44        5.06      1.48 o
   3   2  12       31.75       37.30      2.46 o
   4   2  12       61.71       64.42      3.54 o
   5   2  12       11.20        8.25      2.84 o
   6   2  12       15.17        5.09      2.39 o
   7   2  12        0.02       -2.22      2.22 o
   8   2  12       13.56       12.72      2.96 o
   9   2  12        7.42        7.57      2.82 o
  10   2  12        3.75       -0.07      2.51 o
  11   2  12        1.33        6.10      3.88 o
 -18   3  12        5.07       -5.27      5.27 o
 -17   3  12        7.21        9.49      4.68 o
 -16   3  12       42.45       46.69      4.64 o
 -15   3  12      111.83      109.83      4.83 o
 -14   3  12        7.24       15.79      2.69 o
 -13   3  12      167.63      166.77      8.59 o
 -12   3  12      293.06      301.98      6.83 o
 -11   3  12        2.99        5.15      1.88 o
 -10   3  12       25.61       32.87      2.46 o
  -9   3  12      180.27      173.68      3.50 o
  -8   3  12       23.44       31.05      1.77 o
  -7   3  12      214.96      237.74      4.02 o
  -6   3  12        6.20       10.61      1.15 o
  -5   3  12       85.31      101.74      2.50 o
  -4   3  12       41.46       50.41      1.52 o
  -3   3  12       17.06       11.80      1.10 o
  -2   3  12       63.79       69.34      2.28 o
  -1   3  12        1.81        4.15      1.23 o
   0   3  12      111.67       97.79      3.36 o
   1   3  12      254.85      272.82      6.32 o
   2   3  12      292.92      300.54      7.08 o
   3   3  12       10.45       11.15      2.39 o
   4   3  12      174.51      169.43      5.71 o
   5   3  12       33.75       22.06      4.22 o
   6   3  12      194.97      207.27      6.66 o
   7   3  12       82.30       67.81      4.10 o
   8   3  12        0.09       -0.70      2.39 o
   9   3  12        0.19        1.44      2.57 o
  10   3  12       16.21       21.36      3.96 o
  11   3  12       47.53       61.08      4.81 o
 -17   4  12        1.00       -2.27      3.78 o
 -16   4  12        0.47        0.11      2.81 o
 -15   4  12        2.38       -2.67      2.67 o
 -14   4  12       45.50       55.49      4.41 o
 -13   4  12       34.35       32.01      3.16 o
 -12   4  12        0.29       -0.80      1.92 o
 -11   4  12      110.37      118.78      4.26 o
 -10   4  12      191.94      170.02      4.88 o
  -9   4  12       31.11       27.56      2.16 o
  -8   4  12      279.14      285.60      4.95 o
  -7   4  12      316.22      308.71      4.85 o
  -6   4  12       73.52       62.41      2.21 o
  -5   4  12        7.11        1.76      1.22 o
  -4   4  12       30.75       32.33      1.77 o
  -3   4  12       50.70       52.63      1.94 o
  -2   4  12      102.07      108.94      4.55 o
  -1   4  12      151.87      172.87      4.30 o
   0   4  12      388.66      365.66      5.99 o
   1   4  12       20.87       20.71      2.15 o
   2   4  12       16.44       16.15      2.08 o
   3   4  12      317.54      307.28      6.78 o
   4   4  12      117.53      122.00      4.40 o
   5   4  12        0.48        0.82      2.14 o
   6   4  12        2.41        1.18      2.27 o
   7   4  12        1.28        3.77      2.28 o
   8   4  12        2.77        0.57      2.24 o
   9   4  12        2.28        0.98      2.47 o
  10   4  12        0.27        0.15      2.38 o
 -16   5  12        0.02       -2.90      2.90 o
 -15   5  12        2.46        3.75      3.23 o
 -14   5  12       50.39       40.03      4.15 o
 -13   5  12      273.00      276.16      8.98 o
 -12   5  12        0.02       -0.71      2.29 o
 -11   5  12        0.37        0.42      1.69 o
 -10   5  12        0.08       -0.47      1.64 o
  -9   5  12        1.23        1.53      1.61 o
  -8   5  12      180.07      176.90      4.11 o
  -7   5  12       39.24       33.08      1.77 o
  -6   5  12      219.05      233.40      4.02 o
  -5   5  12       97.12       90.26      3.05 o
  -4   5  12       39.62       41.89      2.01 o
  -3   5  12        1.79        0.30      1.03 o
  -2   5  12        0.05       -0.95      1.18 o
  -1   5  12      118.45      120.10      3.45 o
   0   5  12      179.12      180.67      4.65 o
   1   5  12      123.30      125.72      4.11 o
   2   5  12        5.26        6.34      1.91 o
   3   5  12        1.83       -1.76      2.28 o
   4   5  12       81.79       78.07      3.55 o
   5   5  12      179.24      173.66      4.85 o
   6   5  12       54.54       53.85      3.34 o
   7   5  12       54.31       46.05      3.31 o
   8   5  12        0.27       -0.96      2.30 o
   9   5  12        6.48        9.72      2.73 o
 -15   6  12        0.62       -3.00      3.00 o
 -14   6  12        0.01       -0.58      3.04 o
 -13   6  12        2.96       -2.84      2.84 o
 -12   6  12       59.22       49.27      3.69 o
 -11   6  12        4.53        5.34      2.56 o
 -10   6  12       50.99       44.43      2.85 o
  -9   6  12       47.40       39.77      2.64 o
  -8   6  12        5.43        2.48      1.83 o
  -7   6  12      108.34      106.55      3.55 o
  -6   6  12      195.67      200.54      4.19 o
  -5   6  12       30.70       30.89      1.88 o
  -4   6  12       10.68        4.03      1.26 o
  -3   6  12        0.58        1.57      1.28 o
  -2   6  12       92.53       80.53      2.60 o
  -1   6  12       61.42       63.76      2.70 o
   0   6  12       22.64       20.72      1.71 o
   1   6  12       13.51       12.91      2.92 o
   2   6  12       24.72       27.56      2.10 o
   3   6  12       24.78       28.42      2.70 o
   4   6  12        5.62        6.68      1.89 o
   5   6  12       13.50       11.22      2.30 o
   6   6  12       10.05        3.37      2.20 o
   7   6  12        5.63        2.63      2.37 o
   8   6  12        2.69        3.05      2.41 o
 -14   7  12        0.67       -3.14      3.14 o
 -13   7  12       18.73       14.57      3.55 o
 -12   7  12       23.97       22.61      3.17 o
 -11   7  12       15.64       20.81      3.00 o
 -10   7  12        1.40       -1.26      2.34 o
  -9   7  12       28.44       29.96      3.60 o
  -8   7  12       47.71       35.62      2.64 o
  -7   7  12       25.33       29.47      2.50 o
  -6   7  12       17.30       12.55      2.23 o
  -5   7  12      237.54      224.26      4.32 o
  -4   7  12       36.25       41.73      3.15 o
  -3   7  12      292.31      287.93      7.47 o
  -2   7  12        2.02       -0.61      1.73 o
  -1   7  12        0.17       -1.51      1.76 o
   0   7  12        0.18       -2.14      2.14 o
   1   7  12        0.24       -1.35      2.34 o
   2   7  12        9.92       11.36      2.67 o
   3   7  12        7.02        7.58      2.80 o
   4   7  12      114.09      133.09      6.09 o
   5   7  12       40.02       34.66      4.25 o
   6   7  12        0.60        2.40      2.91 o
   7   7  12        1.09       -0.76      3.30 o
 -12   8  12       21.04       34.69      6.27 o
 -11   8  12       33.52       29.34      3.21 o
 -10   8  12        9.01       13.21      2.68 o
  -9   8  12        0.12       -0.59      2.18 o
  -8   8  12       11.30        6.37      2.07 o
  -7   8  12       16.91       23.95      3.04 o
  -6   8  12        8.94        6.50      2.98 o
  -5   8  12       39.35       39.41      5.45 o
  -4   8  12       18.54       14.04      4.60 o
  -3   8  12        5.79       10.32      2.95 o
  -2   8  12        0.86        2.46      2.66 o
  -1   8  12        0.13        0.43      1.59 o
   0   8  12        1.09       -1.92      1.92 o
   1   8  12        0.27       -1.50      2.18 o
   2   8  12        7.62        6.32      2.56 o
   3   8  12       21.87       22.48      4.17 o
   4   8  12        5.56        8.89      2.72 o
   5   8  12        5.55        4.36      2.57 o
  -9   9  12        6.66        9.41      3.31 o
  -8   9  12        0.06       -2.91      2.91 o
  -7   9  12        5.39        5.99      3.21 o
  -6   9  12       28.32       23.59      4.61 o
  -5   9  12       51.51       43.42      4.25 o
  -4   9  12        1.87       -3.58      3.58 o
  -3   9  12        7.07        1.95      3.79 o
  -2   9  12        0.57       -2.97      2.97 o
  -1   9  12        0.86       -2.62      3.18 o
   0   9  12       12.76       17.33      4.08 o
   1   9  12       24.65       22.78      4.34 o
   2   9  12       22.47       24.90      8.21 o
 -18   1  13       73.96       63.93      6.93 o
 -17   1  13       15.31       16.73      4.91 o
 -16   1  13       19.42       18.75      4.74 o
 -15   1  13       24.13       32.60      4.05 o
 -14   1  13       12.56       11.25      2.56 o
 -13   1  13       25.05       20.83      2.48 o
 -12   1  13        3.90        5.34      1.35 o
 -11   1  13        0.16        0.16      1.39 o
 -10   1  13       42.65       46.74      2.46 o
  -9   1  13      106.32      112.81      3.56 o
  -8   1  13      204.57      223.71      4.88 o
  -7   1  13      265.59      272.45      5.41 o
  -6   1  13      191.44      189.68      4.32 o
  -5   1  13      182.37      178.81      3.80 o
  -4   1  13       44.77       45.66      2.71 o
  -3   1  13      129.95      142.39      3.97 o
  -2   1  13        2.68        3.72      1.08 o
  -1   1  13        0.61        1.98      1.27 o
   0   1  13      248.39      236.37      5.41 o
   1   1  13       92.38       86.00      3.89 o
   2   1  13      132.84      133.19      4.73 o
   3   1  13      872.67      891.40     18.40 o
   4   1  13        1.95        0.75      2.18 o
   5   1  13        1.89       -1.55      2.10 o
   6   1  13       22.95       26.80      4.23 o
   7   1  13       57.16       53.30      3.88 o
   8   1  13        9.63       13.36      2.96 o
   9   1  13       13.68       12.45      4.74 o
  10   1  13       12.78       25.20      4.11 o
  11   1  13        0.54       -0.83      3.51 o
 -18   2  13       16.09       21.10      5.39 o
 -17   2  13       23.70       26.71      5.46 o
 -16   2  13       22.20       19.40      4.49 o
 -15   2  13        3.88        0.74      2.97 o
 -14   2  13       11.10        6.30      2.33 o
 -13   2  13       80.01       87.57      4.14 o
 -12   2  13        2.84       -0.73      1.71 o
 -11   2  13        2.18        2.67      1.74 o
 -10   2  13       24.04       25.18      2.24 o
  -9   2  13      575.43      588.48      8.89 o
  -8   2  13       23.09       20.95      1.63 o
  -7   2  13      358.64      364.84      5.66 o
  -6   2  13      145.07      125.41      3.09 o
  -5   2  13      108.80      108.66      2.95 o
  -4   2  13      166.34      171.70      3.74 o
  -3   2  13       14.33       10.16      1.49 o
  -2   2  13       84.88       79.08      2.74 o
  -1   2  13       32.52       42.70      2.45 o
   0   2  13        3.59        2.77      1.05 o
   1   2  13        1.73        2.81      1.35 o
   2   2  13      137.63      123.68      5.31 o
   3   2  13        4.63        8.29      2.25 o
   4   2  13       88.86       77.64      4.69 o
   5   2  13        4.37       -1.94      2.25 o
   6   2  13      169.37      156.11      5.90 o
   7   2  13       53.36       53.59      3.93 o
   8   2  13       53.71       53.41      5.33 o
   9   2  13       92.57      119.15     11.89 o
  10   2  13       27.20       24.02      4.38 o
 -18   3  13       24.58       23.62      7.71 o
 -17   3  13       48.22       53.01      6.46 o
 -16   3  13       35.77       37.31      5.51 o
 -15   3  13        0.40       -0.20      2.25 o
 -14   3  13      174.87      179.91      6.07 o
 -13   3  13        1.14        2.21      2.28 o
 -12   3  13      276.23      285.63      6.77 o
 -11   3  13       26.39       27.35      2.50 o
 -10   3  13      249.99      256.62      6.12 o
  -9   3  13      284.36      298.10      6.56 o
  -8   3  13      200.56      209.22      4.98 o
  -7   3  13       48.23       44.36      1.97 o
  -6   3  13      111.71      113.20      2.65 o
  -5   3  13       16.46       17.53      1.36 o
  -4   3  13        2.04        2.87      0.90 o
  -3   3  13        0.13       -0.79      0.95 o
  -2   3  13       85.40       87.49      2.80 o
  -1   3  13      413.18      410.42      7.66 o
   0   3  13       40.54       30.53      2.22 o
   1   3  13      133.26      135.67      4.63 o
   2   3  13     1305.72     1285.74     25.02 o
   3   3  13       87.74       89.96      4.31 o
   4   3  13     1208.21     1224.17     21.52 o
   5   3  13       29.83       23.13      3.14 o
   6   3  13      145.36      142.67      5.74 o
   7   3  13        0.64       -2.26      2.57 o
   8   3  13       20.06       18.67      7.66 o
   9   3  13        0.04       -0.77      2.96 o
  10   3  13        1.92       -1.61      2.73 o
 -17   4  13       20.89       20.00      5.11 o
 -16   4  13       10.39       12.01      3.38 o
 -15   4  13        0.14       -2.11      2.77 o
 -14   4  13       84.13       86.95      5.21 o
 -13   4  13        0.80       -2.18      2.18 o
 -12   4  13       32.06       34.15      3.16 o
 -11   4  13       54.02       59.95      3.24 o
 -10   4  13       82.25       71.97      4.14 o
  -9   4  13      112.47      102.59      3.91 o
  -8   4  13      818.37      798.18     13.05 o
  -7   4  13      153.77      140.51      4.38 o
  -6   4  13        2.89       -0.40      1.28 o
  -5   4  13      270.98      281.34      5.51 o
  -4   4  13      115.58      105.49      4.11 o
  -3   4  13      103.83       98.14      3.04 o
  -2   4  13      314.47      311.82      7.33 o
  -1   4  13      213.79      200.11      6.15 o
   0   4  13      178.96      201.83      7.65 o
   1   4  13      168.51      166.17      5.15 o
   2   4  13       16.99       20.21      2.30 o
   3   4  13       12.73        9.07      2.21 o
   4   4  13       36.53       30.40      2.89 o
   5   4  13       62.98       71.00      3.79 o
   6   4  13        7.58        8.11      2.68 o
   7   4  13       28.30       28.42      3.39 o
   8   4  13       83.10      100.85      5.87 o
   9   4  13       13.74       14.21      2.86 o
 -16   5  13       13.19        5.37      3.47 o
 -15   5  13       37.80       38.38      5.45 o
 -14   5  13       57.87       64.98      4.94 o
 -13   5  13       50.70       48.36      3.77 o
 -12   5  13        0.36       -2.22      2.31 o
 -11   5  13        4.45        3.54      1.91 o
 -10   5  13       30.67       31.08      2.56 o
  -9   5  13       68.05       56.92      2.75 o
  -8   5  13       84.37       90.98      4.27 o
  -7   5  13        0.22       -1.18      1.59 o
  -6   5  13       19.91       17.81      2.25 o
  -5   5  13      105.95       96.10      3.33 o
  -4   5  13      373.72      365.97      6.64 o
  -3   5  13       87.66       82.58      5.38 o
  -2   5  13      154.37      153.72      4.23 o
  -1   5  13      108.18      111.14      6.02 o
   0   5  13       50.53       55.90      2.82 o
   1   5  13      515.14      503.94     10.48 o
   2   5  13       15.38       15.73      2.23 o
   3   5  13      205.41      190.91      5.36 o
   4   5  13        3.84        0.73      2.60 o
   5   5  13      210.03      200.86      6.34 o
   6   5  13       98.30       95.55      4.23 o
   7   5  13        1.63       -1.46      2.30 o
   8   5  13        0.43       -2.15      2.30 o
 -15   6  13       12.98       15.48      3.87 o
 -14   6  13       65.10       56.95      6.39 o
 -13   6  13       38.58       44.61      3.75 o
 -12   6  13       72.19       75.57      4.29 o
 -11   6  13        1.93       -0.18      2.40 o
 -10   6  13        2.93        7.06      2.46 o
  -9   6  13       10.16        2.81      1.94 o
  -8   6  13       11.25        9.33      2.11 o
  -7   6  13       19.05       17.55      2.26 o
  -6   6  13      178.10      155.85      5.21 o
  -5   6  13       18.62       18.82      2.48 o
  -4   6  13       44.19       44.04      2.99 o
  -3   6  13       22.27       28.30      2.92 o
  -2   6  13      285.28      276.86      6.75 o
  -1   6  13       30.80       26.44      2.87 o
   0   6  13        2.20        0.63      1.97 o
   1   6  13        7.11        8.00      1.99 o
   2   6  13       70.77       75.57      3.63 o
   3   6  13        0.00        0.88      1.93 o
   4   6  13      126.94      140.01      5.00 o
   5   6  13        6.19        4.62      2.35 o
   6   6  13        0.81       -2.12      2.12 o
   7   6  13        2.64        4.35      4.01 o
 -13   7  13        1.41       -1.00      3.07 o
 -12   7  13       60.01       63.67      4.19 o
 -11   7  13        1.18        3.87      2.66 o
 -10   7  13       14.62       22.70      3.00 o
  -9   7  13       13.71       10.33      2.57 o
  -8   7  13        4.33        0.96      1.92 o
  -7   7  13        0.11       -1.83      1.83 o
  -6   7  13       76.09       66.35      3.50 o
  -5   7  13        1.34        3.52      2.02 o
  -4   7  13      131.57      133.53      4.58 o
  -3   7  13       19.05       17.41      3.20 o
  -2   7  13       22.58       23.80      3.48 o
  -1   7  13       13.45       11.96      3.63 o
   0   7  13       23.80       21.90      3.15 o
   1   7  13       10.34        5.93      3.09 o
   2   7  13       11.89       10.92      2.84 o
   3   7  13        3.93       -0.44      2.68 o
   4   7  13        9.54       12.89      3.23 o
   5   7  13       90.02      103.02      5.65 o
   6   7  13       25.93       31.75      4.15 o
 -11   8  13        1.60        0.46      2.62 o
 -10   8  13       62.11       62.67      3.89 o
  -9   8  13        0.41       -0.97      2.23 o
  -8   8  13        4.58        1.01      2.10 o
  -7   8  13       11.89       14.91      1.86 o
  -6   8  13       40.19       35.24      3.88 o
  -5   8  13        0.94        4.42      2.98 o
  -4   8  13       29.06       21.82      3.37 o
  -3   8  13       21.05       24.99      4.17 o
  -2   8  13       10.16        9.05      1.97 o
  -1   8  13       42.37       49.58      3.26 o
   0   8  13       24.88       26.14      2.97 o
   1   8  13       19.65       22.09      3.02 o
   2   8  13        4.25        0.91      2.97 o
   3   8  13        6.86        2.41      2.79 o
   4   8  13        0.89       -2.07      2.77 o
  -8   9  13        0.89       -4.16      4.19 o
  -7   9  13        5.45       -0.52      3.06 o
  -6   9  13        4.72        6.91      4.94 o
  -5   9  13        0.61       -2.03      2.98 o
  -4   9  13       13.48       15.89      5.19 o
  -3   9  13        1.83        2.86      5.85 o
  -2   9  13       34.75       36.46      4.83 o
  -1   9  13        0.03       -0.66      4.61 o
   0   9  13       16.00       23.05      8.17 o
 -18   0  14      126.83      135.89     12.93 o
 -17   0  14        0.57        3.64      6.12 o
 -16   0  14        6.20        3.99      5.69 o
 -15   0  14       23.21       30.63      6.89 o
 -14   0  14       20.47        8.05      5.62 o
 -13   0  14       22.94       23.93      2.75 o
 -12   0  14       38.15       42.77      3.23 o
 -11   0  14        0.01        2.90      2.38 o
 -10   0  14      941.49      996.79     20.35 o
  -9   0  14      556.83      586.73     13.43 o
  -8   0  14       30.77       28.49      2.97 o
  -7   0  14      203.74      217.81      6.99 o
  -6   0  14       22.37       24.65      2.77 o
  -5   0  14        0.01        2.38      1.92 o
  -4   0  14      191.61      200.07      6.45 o
  -3   0  14       11.00       10.86      2.32 o
  -2   0  14        0.65        1.42      1.94 o
  -1   0  14       92.55       84.79      8.31 o
   0   0  14      144.12      150.87      5.84 o
   1   0  14       42.75       44.85      4.37 o
   2   0  14      320.37      352.43     17.21 o
   3   0  14     1029.17     1052.59     38.59 o
   4   0  14       77.07       79.74      5.92 o
   5   0  14       46.07       50.98      5.25 o
   6   0  14       26.48       22.11      6.47 o
   7   0  14       10.47        2.09      5.69 o
   8   0  14       53.53       48.53      5.83 o
   9   0  14       46.96       81.98     10.42 o
  10   0  14       60.26       55.84      9.64 o
 -18   1  14        3.94        3.47      4.59 o
 -17   1  14        3.53        6.00      4.30 o
 -16   1  14       13.89       18.01      4.71 o
 -15   1  14        0.59       -3.27      4.51 o
 -14   1  14       16.73       16.54      2.53 o
 -13   1  14      139.88      120.55      4.70 o
 -12   1  14      167.28      173.31      4.94 o
 -11   1  14        1.50       -1.64      1.64 o
 -10   1  14       32.46       35.78      2.36 o
  -9   1  14      135.91      136.80      4.43 o
  -8   1  14       22.72       18.61      2.16 o
  -7   1  14        9.23        7.20      1.50 o
  -6   1  14        0.54       -0.37      1.29 o
  -5   1  14      674.76      674.00     10.23 o
  -4   1  14      341.26      341.69      6.91 o
  -3   1  14      132.27      114.30      3.80 o
  -2   1  14       59.87       51.36      2.69 o
  -1   1  14       70.90       65.49      3.34 o
   0   1  14       56.71       61.35      2.99 o
   1   1  14       90.66       82.39      3.47 o
   2   1  14      678.35      674.82     13.12 o
   3   1  14       42.89       29.76      2.99 o
   4   1  14       11.90        3.57      3.05 o
   5   1  14      152.10      168.33      7.04 o
   6   1  14        1.38        1.09      2.60 o
   7   1  14       11.63        0.08      2.47 o
   8   1  14       10.40       11.28      4.64 o
   9   1  14        8.46       10.96      5.32 o
  10   1  14        0.00        3.28      5.32 o
 -18   2  14       45.79       54.25      6.45 o
 -17   2  14      161.93      154.24      9.29 o
 -16   2  14       25.24       33.47      5.41 o
 -15   2  14       29.72       29.31      4.13 o
 -14   2  14       10.76       11.73      2.76 o
 -13   2  14       46.86       44.01      4.77 o
 -12   2  14       95.01      104.03      4.35 o
 -11   2  14       19.98       16.73      2.19 o
 -10   2  14        0.97        1.45      2.10 o
  -9   2  14      323.09      330.60      8.02 o
  -8   2  14        0.64       -1.40      1.40 o
  -7   2  14      199.33      195.92      4.11 o
  -6   2  14      602.06      615.01      8.32 o
  -5   2  14       15.94       14.65      1.62 o
  -4   2  14        2.99        1.68      1.27 o
  -3   2  14      194.76      195.96      4.18 o
  -2   2  14      221.65      230.74      5.46 o
  -1   2  14        9.24       11.61      2.11 o
   0   2  14      139.30      146.65      5.16 o
   1   2  14      192.60      177.48      6.48 o
   2   2  14      164.92      148.23      6.16 o
   3   2  14       61.40       48.80      4.04 o
   4   2  14       89.80       73.98      4.84 o
   5   2  14       22.59       14.94      2.91 o
   6   2  14       63.41       61.91      4.13 o
   7   2  14        0.34        0.64      2.92 o
   8   2  14       12.78       10.23      3.56 o
   9   2  14       35.42       36.07      5.77 o
 -17   3  14        1.15        1.78      5.62 o
 -16   3  14       49.82       58.67     13.65 o
 -15   3  14       17.00       19.84      2.96 o
 -14   3  14      186.58      172.67      7.69 o
 -13   3  14      233.26      229.17      6.26 o
 -12   3  14      215.47      214.86      5.85 o
 -11   3  14       66.70       68.08      3.38 o
 -10   3  14        7.67        7.55      2.14 o
  -9   3  14      301.26      288.96      7.45 o
  -8   3  14       17.27       15.05      2.57 o
  -7   3  14       92.86       89.15      5.47 o
  -6   3  14      228.95      219.94      4.00 o
  -5   3  14      703.04      705.03      8.65 o
  -4   3  14      400.26      382.68      6.01 o
  -3   3  14      287.30      307.45      5.63 o
  -2   3  14        9.57        4.33      1.93 o
  -1   3  14       58.08       71.24      4.05 o
   0   3  14       10.63       11.48      2.70 o
   1   3  14        9.80        5.09      2.68 o
   2   3  14      110.67      135.66      6.61 o
   3   3  14       80.49      108.22      7.50 o
   4   3  14        7.90        6.17      2.56 o
   5   3  14        2.50        0.48      2.41 o
   6   3  14        0.18        0.34      2.70 o
   7   3  14        1.07       -1.40      2.83 o
   8   3  14       20.75       31.48      4.20 o
   9   3  14        0.81        2.18      2.82 o
 -17   4  14       88.55       75.10     11.75 o
 -16   4  14       33.55       35.38      5.56 o
 -15   4  14       49.16       37.27      4.92 o
 -14   4  14        7.74        4.67      3.10 o
 -13   4  14       32.67       34.95      3.43 o
 -12   4  14      138.21      165.26      5.24 o
 -11   4  14        4.29        2.88      2.07 o
 -10   4  14        0.02       -0.50      1.90 o
  -9   4  14       43.94       39.32      2.79 o
  -8   4  14       36.96       33.05      5.04 o
  -7   4  14       13.76       11.79      2.67 o
  -6   4  14       18.39       13.13      2.41 o
  -5   4  14      179.14      188.64      5.68 o
  -4   4  14      211.10      198.86      6.79 o
  -3   4  14      597.77      586.18     10.83 o
  -2   4  14      227.27      214.61      5.62 o
  -1   4  14       41.88       50.97      3.00 o
   0   4  14        2.19       -0.49      1.72 o
   1   4  14       26.73       26.59      2.69 o
   2   4  14       12.06        8.21      2.19 o
   3   4  14      243.17      260.27      6.59 o
   4   4  14      244.71      252.18      6.64 o
   5   4  14        0.94        1.69      2.50 o
   6   4  14       65.69       66.78      4.25 o
   7   4  14        0.18        0.50      2.68 o
   8   4  14        8.48        7.69      2.63 o
 -16   5  14       26.56       31.30      4.24 o
 -15   5  14        0.11       -0.12      3.06 o
 -14   5  14        2.65        2.01      3.17 o
 -13   5  14       52.36       52.68      3.92 o
 -12   5  14       21.92       15.94      2.94 o
 -11   5  14       13.45       13.73      2.32 o
 -10   5  14       13.46       10.71      2.24 o
  -9   5  14       76.51       64.07      3.68 o
  -8   5  14      157.67      152.05      4.82 o
  -7   5  14      145.60      137.27      4.53 o
  -6   5  14       50.92       44.52      2.82 o
  -5   5  14      261.38      233.93      6.43 o
  -4   5  14       98.19      101.56      4.28 o
  -3   5  14        3.01        3.18      2.05 o
  -2   5  14       16.78        9.62      1.84 o
  -1   5  14      156.46      140.25      4.31 o
   0   5  14      145.72      133.24      4.32 o
   1   5  14      122.05      130.92      4.73 o
   2   5  14       11.55       12.29      2.35 o
   3   5  14       62.06       67.65      3.84 o
   4   5  14       41.23       47.42      3.62 o
   5   5  14        5.10        2.31      2.58 o
   6   5  14        2.59        2.01      2.32 o
   7   5  14       21.97       24.69      3.06 o
 -15   6  14        4.74        9.34      3.61 o
 -14   6  14       25.51       28.41      4.27 o
 -13   6  14       22.68       29.97      3.75 o
 -12   6  14        4.23        2.33      2.59 o
 -11   6  14       12.87        8.14      2.80 o
 -10   6  14      174.32      184.60      6.28 o
  -9   6  14        5.71        3.39      2.09 o
  -8   6  14       13.89       17.89      2.44 o
  -7   6  14       78.47       88.66      3.79 o
  -6   6  14       49.49       42.85      2.90 o
  -5   6  14       80.48       73.47      3.81 o
  -4   6  14      189.63      181.79      6.42 o
  -3   6  14      104.15       95.99      5.25 o
  -2   6  14       80.76       85.62      4.43 o
  -1   6  14       51.67       45.81      3.51 o
   0   6  14      104.54       99.15      4.16 o
   1   6  14       23.80       26.32      4.98 o
   2   6  14        0.17        1.94      2.25 o
   3   6  14       46.01       49.35      5.22 o
   4   6  14       23.67       22.38      3.57 o
   5   6  14       52.64       51.98      3.61 o
   6   6  14        0.63       -0.54      2.47 o
 -13   7  14        2.13        1.12      2.71 o
 -12   7  14        0.26        2.77      2.66 o
 -11   7  14       48.41       54.34      3.97 o
 -10   7  14       44.46       37.54      3.48 o
  -9   7  14        0.00        1.28      2.42 o
  -8   7  14       25.40       30.40      2.72 o
  -7   7  14        6.37        8.66      2.22 o
  -6   7  14        8.50        5.28      2.27 o
  -5   7  14        1.88       -1.96      1.96 o
  -4   7  14       18.04       19.09      2.43 o
  -3   7  14       56.38       71.20      3.45 o
  -2   7  14        0.16       -1.19      2.02 o
  -1   7  14        8.32       12.97      4.88 o
   0   7  14       52.42       68.35      7.13 o
   1   7  14        6.45       10.83      2.81 o
   2   7  14      110.98      122.58      9.08 o
   3   7  14       27.95       30.51      3.75 o
   4   7  14        3.50        3.84      5.04 o
   5   7  14        2.83        1.33      3.09 o
 -11   8  14       18.24       17.67      3.16 o
 -10   8  14       75.94       78.55      6.30 o
  -9   8  14       33.81       34.05      3.88 o
  -8   8  14        0.91        2.17      2.27 o
  -7   8  14       30.34       29.08      2.59 o
  -6   8  14       19.27       24.87      3.69 o
  -5   8  14        0.04       -2.09      2.76 o
  -4   8  14        0.00       -1.49      1.49 o
  -3   8  14       17.76       15.93      2.42 o
  -2   8  14       36.60       44.06      3.38 o
  -1   8  14        2.26        0.35      2.32 o
   0   8  14       17.70       18.78      3.13 o
   1   8  14       84.32       93.59      5.23 o
   2   8  14        1.06       -2.62      2.62 o
  -6   9  14        3.80        3.82      3.95 o
  -5   9  14        3.06        4.10      3.90 o
  -4   9  14        7.71       15.71      4.25 o
  -3   9  14        3.67        7.90      3.87 o
  -2   9  14        5.12        1.87      6.18 o
 -18   1  15       26.44       26.58      5.64 o
 -17   1  15       25.62       17.35      8.62 o
 -16   1  15       65.96       54.90      6.21 o
 -15   1  15        6.91        4.62      3.94 o
 -14   1  15      151.43      150.98      6.05 o
 -13   1  15      269.45      265.79      7.30 o
 -12   1  15       88.75       88.64      4.23 o
 -11   1  15       20.87       24.54      2.91 o
 -10   1  15       62.97       67.34      3.65 o
  -9   1  15      697.82      711.64     16.56 o
  -8   1  15      229.32      220.94      6.60 o
  -7   1  15       45.58       46.79      3.54 o
  -6   1  15     1748.87     1704.81     24.90 o
  -5   1  15     1735.68     1652.53     34.40 o
  -4   1  15     1091.77     1035.81     16.11 o
  -3   1  15      104.72       92.11      3.67 o
  -2   1  15      730.60      744.85     12.48 o
  -1   1  15      548.93      518.60      9.55 o
   0   1  15      349.70      328.32      8.00 o
   1   1  15       98.46       91.49      4.31 o
   2   1  15      638.95      678.59     16.32 o
   3   1  15      570.05      572.23     14.15 o
   4   1  15       46.62       36.66      4.22 o
   5   1  15        3.72        1.73      2.79 o
   6   1  15       11.68       12.32      4.41 o
   7   1  15       20.19       25.47      5.73 o
   8   1  15       36.43       47.86      7.40 o
   9   1  15       10.09        4.40      4.54 o
 -17   2  15        0.95        2.17      4.41 o
 -16   2  15       18.95       18.61      9.29 o
 -15   2  15       15.19       19.88      3.88 o
 -14   2  15        0.14       -2.59      2.59 o
 -13   2  15       70.99       87.05      4.36 o
 -12   2  15       14.41        8.67      2.54 o
 -11   2  15        9.36        6.56      2.14 o
 -10   2  15     1266.02     1232.78     28.26 o
  -9   2  15      685.84      699.62     13.63 o
  -8   2  15       46.28       34.89      3.05 o
  -7   2  15      109.50      111.37      4.18 o
  -6   2  15      548.61      553.22      9.05 o
  -5   2  15       33.15       37.40      2.35 o
  -4   2  15        2.33       -0.06      1.53 o
  -3   2  15       24.83       27.47      2.19 o
  -2   2  15        3.34        0.89      1.66 o
  -1   2  15      196.80      214.79      7.28 o
   0   2  15       70.00       82.85      5.63 o
   1   2  15       34.24       28.95      3.51 o
   2   2  15      239.63      187.37      8.71 o
   3   2  15      197.62      193.01      7.39 o
   4   2  15        0.65       -2.14      2.74 o
   5   2  15        4.14       -2.18      2.43 o
   6   2  15       30.61       33.19      4.12 o
   7   2  15       10.33        9.42      3.48 o
   8   2  15        0.16       -5.60      5.60 o
   9   2  15       52.55       56.79      6.81 o
 -17   3  15      129.91      122.72     11.70 o
 -16   3  15      150.19      148.96      9.14 o
 -15   3  15       28.94       28.73      3.42 o
 -14   3  15      254.98      275.31      9.85 o
 -13   3  15      117.91      103.37      4.40 o
 -12   3  15      198.20      194.37      5.71 o
 -11   3  15       11.76       14.42      2.44 o
 -10   3  15       24.30       32.83      2.77 o
  -9   3  15        1.15        1.27      2.28 o
  -8   3  15      617.16      588.29     11.96 o
  -7   3  15        9.23        9.82      2.37 o
  -6   3  15       82.76       80.15      3.91 o
  -5   3  15      305.87      294.21      7.47 o
  -4   3  15      100.80       87.74      3.24 o
  -3   3  15       46.52       46.38      2.75 o
  -2   3  15      363.37      347.85      9.48 o
  -1   3  15       25.05       22.04      3.08 o
   0   3  15       69.47       71.46      4.50 o
   1   3  15        0.18        2.91      2.70 o
   2   3  15      147.78      164.26      6.82 o
   3   3  15      141.54      126.84      6.17 o
   4   3  15        6.32        4.98      2.95 o
   5   3  15        4.44        4.23      2.83 o
   6   3  15        0.01       -1.75      2.82 o
   7   3  15       21.49       17.48      6.94 o
   8   3  15        4.89        7.02      3.61 o
 -16   4  15       10.58        2.18      4.41 o
 -15   4  15       78.25       77.90      9.47 o
 -14   4  15        9.21        5.12      3.29 o
 -13   4  15        0.84       -2.45      2.45 o
 -12   4  15        9.43        7.45      2.49 o
 -11   4  15      262.20      252.94      6.58 o
 -10   4  15      107.69      108.88      6.47 o
  -9   4  15      186.84      184.27      5.34 o
  -8   4  15       80.54       59.88      3.63 o
  -7   4  15      756.73      719.62     13.77 o
  -6   4  15        2.90        0.98      2.14 o
  -5   4  15       25.48       16.68      2.60 o
  -4   4  15      115.62       97.56      5.00 o
  -3   4  15       50.16       47.44      2.78 o
  -2   4  15       37.21       44.87      2.89 o
  -1   4  15      443.57      442.38      9.31 o
   0   4  15        5.21        2.58      2.16 o
   1   4  15      614.57      553.96     10.33 o
   2   4  15      201.90      205.84      8.02 o
   3   4  15       17.95       11.83      2.78 o
   4   4  15       49.70       46.02      3.79 o
   5   4  15        6.04        1.39      2.56 o
   6   4  15        2.45        2.56      2.58 o
   7   4  15        3.08        2.21      2.76 o
 -15   5  15        3.43        3.17      3.45 o
 -14   5  15        9.92       11.68      3.54 o
 -13   5  15       20.17       29.46      3.44 o
 -12   5  15        4.62        4.61      2.66 o
 -11   5  15        3.27        4.12      2.58 o
 -10   5  15      180.45      169.75      6.05 o
  -9   5  15        3.46        1.02      2.31 o
  -8   5  15      137.29      132.93      5.29 o
  -7   5  15       17.79       18.36      2.69 o
  -6   5  15       90.55       85.83      4.15 o
  -5   5  15        2.15        1.66      2.35 o
  -4   5  15       26.06       30.24      2.86 o
  -3   5  15       21.45       18.36      2.58 o
  -2   5  15        2.10        1.51      1.71 o
  -1   5  15        0.48       -1.29      1.76 o
   0   5  15        0.80        2.12      1.88 o
   1   5  15       62.94       71.88      3.50 o
   2   5  15        2.50        0.37      2.32 o
   3   5  15       34.46       38.92      3.37 o
   4   5  15      100.71       91.35      4.92 o
   5   5  15        1.74       -2.54      2.54 o
   6   5  15        2.37        6.96      2.57 o
 -14   6  15       53.39       61.71      4.52 o
 -13   6  15      136.40      174.95      6.61 o
 -12   6  15       51.64       52.99      3.98 o
 -11   6  15       26.97       30.45      4.90 o
 -10   6  15      186.83      174.62      6.23 o
  -9   6  15        0.00       -1.32      2.01 o
  -8   6  15       90.91       91.61      4.27 o
  -7   6  15       21.67       19.67      2.56 o
  -6   6  15       26.43       26.81      2.71 o
  -5   6  15       10.26        7.69      2.66 o
  -4   6  15       58.47       55.19      5.77 o
  -3   6  15        6.87        5.58      2.63 o
  -2   6  15       68.67       64.90      4.09 o
  -1   6  15       25.47       20.38      2.97 o
   0   6  15        7.62        7.40      2.42 o
   1   6  15       13.25       10.88      2.67 o
   2   6  15      151.99      157.75      8.14 o
   3   6  15       68.15       65.62      4.28 o
   4   6  15        5.01        3.89      2.54 o
   5   6  15        0.25       -2.38      2.38 o
 -12   7  15        2.51        2.72      3.31 o
 -11   7  15       22.80       27.93      3.48 o
 -10   7  15       24.02       19.22      3.16 o
  -9   7  15       16.18       14.35      2.83 o
  -8   7  15       80.20       83.69      3.84 o
  -7   7  15       74.19       61.12      3.41 o
  -6   7  15       14.21       16.55      2.63 o
  -5   7  15        7.27        4.76      2.21 o
  -4   7  15        0.33       -1.45      2.40 o
  -3   7  15        0.30       -1.85      1.85 o
  -2   7  15        0.52        4.02      2.33 o
  -1   7  15        4.65        6.94      2.63 o
   0   7  15       18.40       15.78      3.89 o
   1   7  15       37.90       42.73      2.78 o
   2   7  15        4.94        7.94      3.45 o
   3   7  15       34.70       45.81      5.13 o
 -10   8  15        1.84        0.39      2.58 o
  -9   8  15        1.05        1.94      2.53 o
  -8   8  15        0.22       -1.97      2.31 o
  -7   8  15        8.51        6.31      2.26 o
  -6   8  15        8.61        4.79      3.26 o
  -5   8  15       15.20        7.52      2.05 o
  -4   8  15        0.30        0.23      2.24 o
  -3   8  15        0.73       -0.68      2.28 o
  -2   8  15        0.37       -2.41      2.41 o
  -1   8  15       35.33       47.57      3.89 o
   0   8  15       86.38      116.38      5.79 o
   1   8  15        5.31        8.81      3.11 o
 -17   0  16       69.21       73.66      9.99 o
 -16   0  16        0.12       13.48      6.35 o
 -15   0  16        8.11       20.52      7.09 o
 -14   0  16        8.24       20.56      6.78 o
 -13   0  16       25.10       25.22      5.27 o
 -12   0  16       83.38       98.44      9.72 o
 -11   0  16      762.82      711.29     31.66 o
 -10   0  16      417.41      391.91     19.21 o
  -9   0  16       76.28       71.76      5.25 o
  -8   0  16     1541.56     1533.42     29.37 o
  -7   0  16     2224.96     2288.03     41.62 o
  -6   0  16     1509.19     1495.65     28.67 o
  -5   0  16      219.06      238.37      7.94 o
  -4   0  16       10.68       13.03      3.03 o
  -3   0  16     1319.29     1293.87     25.41 o
  -2   0  16      594.69      626.24     21.72 o
  -1   0  16       38.84       30.87      3.50 o
   0   0  16       63.90       40.73      4.73 o
   1   0  16     1681.59     1615.64     38.05 o
   2   0  16       25.13       46.00      5.20 o
   3   0  16      231.72      220.35     14.75 o
   4   0  16       43.11       32.80      7.28 o
   5   0  16      159.74      118.42     11.39 o
   6   0  16       22.12       30.67      7.71 o
   7   0  16       24.68       11.19      6.89 o
   8   0  16      150.90      220.62     15.95 o
 -17   1  16        2.96       -0.43      6.49 o
 -16   1  16       37.54       29.68      5.26 o
 -15   1  16       84.80       87.99      7.19 o
 -14   1  16        4.83        4.44      3.99 o
 -13   1  16       13.66        9.46      2.83 o
 -12   1  16       98.24      110.30      5.93 o
 -11   1  16      258.14      277.93      9.14 o
 -10   1  16       59.02       61.09      3.90 o
  -9   1  16      131.25      116.07      4.84 o
  -8   1  16        0.35       -1.99      2.12 o
  -7   1  16       26.66       26.21      2.87 o
  -6   1  16       72.27       72.69      3.19 o
  -5   1  16       35.84       33.09      2.41 o
  -4   1  16        1.50        4.08      1.78 o
  -3   1  16       43.48       39.50      3.37 o
  -2   1  16        0.69        0.85      2.23 o
  -1   1  16        7.93       14.50      2.34 o
   0   1  16        4.48        7.76      2.92 o
   1   1  16      254.72      277.90      8.94 o
   2   1  16      433.93      418.60     11.60 o
   3   1  16       65.25       61.80      4.74 o
   4   1  16       46.58       45.06      4.43 o
   5   1  16        0.33        7.56      4.72 o
   6   1  16        0.71        1.53      4.05 o
   7   1  16        3.03        0.66      4.17 o
   8   1  16        0.10        0.80      4.35 o
 -17   2  16       11.45       12.26      5.09 o
 -16   2  16       16.48        8.35      4.68 o
 -15   2  16        0.21        4.05      4.72 o
 -14   2  16      112.42      111.06      5.07 o
 -13   2  16        8.76        5.72      2.63 o
 -12   2  16       11.40       15.01      4.59 o
 -11   2  16       12.78       13.18      2.79 o
 -10   2  16      652.56      633.85     13.05 o
  -9   2  16       12.57        8.37      2.64 o
  -8   2  16      307.91      298.31      7.84 o
  -7   2  16      286.09      273.87      7.41 o
  -6   2  16      168.12      166.29      6.03 o
  -5   2  16       55.50       43.93      3.38 o
  -4   2  16       13.04        9.58      2.49 o
  -3   2  16       38.01       37.19      3.11 o
  -2   2  16      514.55      501.90     12.46 o
  -1   2  16       62.57       73.97      4.69 o
   0   2  16     1329.47     1306.97     26.07 o
   1   2  16       35.82       20.10      5.28 o
   2   2  16      254.93      248.20     12.38 o
   3   2  16        5.49        1.67      2.92 o
   4   2  16       32.38       18.05      3.62 o
   5   2  16       79.59       89.85      5.68 o
   6   2  16       28.74       33.25      5.53 o
   7   2  16       31.36       40.88     16.50 o
   8   2  16        2.11       -1.88      4.27 o
 -16   3  16       26.97       18.90      7.05 o
 -15   3  16       22.80       23.74      3.33 o
 -14   3  16        0.05       -1.38      2.57 o
 -13   3  16       20.48       24.85      3.61 o
 -12   3  16       68.78       58.98      3.53 o
 -11   3  16       86.88       84.59      3.99 o
 -10   3  16        9.12        4.95      3.73 o
  -9   3  16      244.63      229.06      7.47 o
  -8   3  16        0.05       -2.18      2.18 o
  -7   3  16       35.91       32.08      3.02 o
  -6   3  16      204.89      198.01      6.25 o
  -5   3  16      709.77      656.42     18.80 o
  -4   3  16      417.24      390.97      9.16 o
  -3   3  16      126.17      108.95      4.48 o
  -2   3  16      160.83      138.44      6.01 o
  -1   3  16      265.34      231.97      8.00 o
   0   3  16        5.59        7.75      3.02 o
   1   3  16      383.58      402.88     11.13 o
   2   3  16      109.23       95.45      5.56 o
   3   3  16       26.21       26.43      3.78 o
   4   3  16       48.12       31.96      4.67 o
   5   3  16       23.90       29.44      4.04 o
   6   3  16        0.47        3.66      2.98 o
   7   3  16        6.19        4.80      4.38 o
 -16   4  16        3.28       -1.62      4.63 o
 -15   4  16       18.36       17.54      3.69 o
 -14   4  16       12.53       22.24      3.86 o
 -13   4  16       19.32       24.24      3.88 o
 -12   4  16        3.21       -1.68      2.36 o
 -11   4  16        5.73        5.98      2.41 o
 -10   4  16        5.24        0.89      2.53 o
  -9   4  16       25.76       19.95      2.85 o
  -8   4  16        0.23       -1.61      2.14 o
  -7   4  16       65.83       65.91      5.58 o
  -6   4  16        0.80       -1.50      2.02 o
  -5   4  16        1.82       -0.65      2.15 o
  -4   4  16       92.16      104.21      5.26 o
  -3   4  16       44.66       45.54      3.93 o
  -2   4  16      113.06      127.43      4.69 o
  -1   4  16      166.90      177.53      5.66 o
   0   4  16       18.62       11.86      2.58 o
   1   4  16        0.32        0.84      2.25 o
   2   4  16      148.10      169.04      6.03 o
   3   4  16      100.81      116.26      5.16 o
   4   4  16        1.65        4.53      2.76 o
   5   4  16        9.74       10.69      2.97 o
   6   4  16       34.29       41.89      5.25 o
 -15   5  16       28.35       30.47      4.32 o
 -14   5  16        6.59        2.64      3.34 o
 -13   5  16       22.88       21.30      3.35 o
 -12   5  16       15.46       21.18      3.22 o
 -11   5  16       65.59       65.88      4.80 o
 -10   5  16       45.31       58.28      4.00 o
  -9   5  16      310.94      290.58      7.95 o
  -8   5  16      125.66      107.83      4.87 o
  -7   5  16       24.69       18.53      3.23 o
  -6   5  16      226.74      216.99      6.65 o
  -5   5  16      280.85      254.88      7.13 o
  -4   5  16      400.71      350.30      8.69 o
  -3   5  16        0.03       -2.22      2.22 o
  -2   5  16       42.05       33.39      3.20 o
  -1   5  16      483.18      489.71      9.74 o
   0   5  16       63.72       54.32      3.55 o
   1   5  16        3.58       -2.18      2.18 o
   2   5  16        2.15        2.91      2.50 o
   3   5  16       36.46       52.01      3.83 o
   4   5  16       28.80       31.70      3.51 o
   5   5  16       41.14       46.80      4.00 o
 -13   6  16       63.42       79.08      4.87 o
 -12   6  16        9.85       15.12      3.35 o
 -11   6  16       12.76       11.11      3.02 o
 -10   6  16        6.52        7.91      2.86 o
  -9   6  16        8.81        7.18      2.40 o
  -8   6  16       96.80       94.65      4.17 o
  -7   6  16        0.00        1.29      2.15 o
  -6   6  16        4.27        0.07      2.12 o
  -5   6  16        0.19        2.56      2.58 o
  -4   6  16        0.51        2.03      2.62 o
  -3   6  16        0.32        3.24      2.56 o
  -2   6  16       20.46       22.31      3.66 o
  -1   6  16        5.47       12.79      3.38 o
   0   6  16       43.68       50.66      4.61 o
   1   6  16        0.38        1.69      2.56 o
   2   6  16        9.17        4.28      2.69 o
   3   6  16      126.37      146.70      6.39 o
   4   6  16       59.39       65.82      4.66 o
 -11   7  16       56.70       75.97      4.68 o
 -10   7  16      127.67      135.15      5.71 o
  -9   7  16       24.17       29.09      3.48 o
  -8   7  16        4.48       -2.14      2.14 o
  -7   7  16       20.79       18.67      3.22 o
  -6   7  16        0.00        0.43      2.13 o
  -5   7  16        8.98        7.97      2.53 o
  -4   7  16        3.93        2.42      2.47 o
  -3   7  16        0.19       -1.12      2.60 o
  -2   7  16      130.12      142.75      6.42 o
  -1   7  16       88.31       75.70      4.89 o
   0   7  16      179.83      194.34      7.31 o
   1   7  16       19.70       19.60      3.12 o
   2   7  16       51.31       74.68      4.08 o
  -8   8  16        0.75        0.79      2.44 o
  -7   8  16        0.21       -0.73      2.25 o
  -6   8  16        4.85       -0.27      4.11 o
  -5   8  16       16.31       21.63      4.71 o
  -4   8  16       24.59       24.48      3.10 o
  -3   8  16        5.45        9.43      3.77 o
  -2   8  16        5.35       12.54      3.12 o
 -17   1  17        3.86        1.99      4.56 o
 -16   1  17        0.16        2.12      4.27 o
 -15   1  17       46.83       37.43      6.91 o
 -14   1  17        2.46       -3.65      3.65 o
 -13   1  17      257.63      247.87     10.42 o
 -12   1  17      371.89      376.43     13.92 o
 -11   1  17       51.40       52.84      7.52 o
 -10   1  17       68.38       75.67      5.06 o
  -9   1  17      118.78      137.58      5.53 o
  -8   1  17        2.36        1.95      2.26 o
  -7   1  17        0.13       -0.59      2.11 o
  -6   1  17      340.93      329.32      8.36 o
  -5   1  17      991.45     1003.04     18.17 o
  -4   1  17     1238.25     1218.52     21.66 o
  -3   1  17       72.83       63.38      3.95 o
  -2   1  17       57.65       48.49      3.52 o
  -1   1  17       28.93       22.28      3.39 o
   0   1  17        0.00        5.15      2.93 o
   1   1  17        4.21        3.82      2.84 o
   2   1  17        8.99        6.37      2.99 o
   3   1  17        0.17        2.00      3.88 o
   4   1  17        6.11        6.11      4.25 o
   5   1  17        8.24       16.43      4.99 o
   6   1  17        0.39       -0.35      4.09 o
   7   1  17       13.98        4.14      4.31 o
 -16   2  17       40.20       39.38      6.05 o
 -15   2  17       58.78       66.30      8.27 o
 -14   2  17       23.38       31.58      3.92 o
 -13   2  17      119.78      138.68      5.72 o
 -12   2  17        8.91        8.40      2.79 o
 -11   2  17       18.92       31.18      4.03 o
 -10   2  17       23.90       23.74      3.42 o
  -9   2  17       10.85       14.07      2.85 o
  -8   2  17        0.09       -2.09      2.09 o
  -7   2  17        0.08       -1.30      2.01 o
  -6   2  17       11.45       11.52      2.72 o
  -5   2  17       81.05       80.67      5.17 o
  -4   2  17      485.68      484.01     10.69 o
  -3   2  17      105.42       92.21      4.49 o
  -2   2  17        0.99        1.71      2.35 o
  -1   2  17       16.24       19.40      3.48 o
   0   2  17      712.58      749.34     17.11 o
   1   2  17       19.53       25.03      4.30 o
   2   2  17      105.53      101.49      5.87 o
   3   2  17        7.52       10.81      3.37 o
   4   2  17       50.25       43.35      4.50 o
   5   2  17        5.09        3.62      4.08 o
   6   2  17       24.58       35.86      5.94 o
 -16   3  17       41.86       57.39      9.49 o
 -15   3  17       15.76        7.05      4.14 o
 -14   3  17       24.30       26.07      5.28 o
 -13   3  17        5.32        5.20      2.77 o
 -12   3  17       28.63       39.61      3.68 o
 -11   3  17       79.94       80.35      3.97 o
 -10   3  17       12.01        8.53      2.68 o
  -9   3  17      148.88      142.21      5.59 o
  -8   3  17      144.35      150.62      5.73 o
  -7   3  17       51.38       52.19      3.58 o
  -6   3  17       41.93       43.63      3.46 o
  -5   3  17      433.72      410.50      9.67 o
  -4   3  17       43.92       48.39      3.56 o
  -3   3  17      127.09      151.54      5.69 o
  -2   3  17       62.55       44.95      4.05 o
  -1   3  17        4.30        5.63      2.89 o
   0   3  17        1.46        2.84      2.94 o
   1   3  17       28.71       42.23      5.33 o
   2   3  17        0.60       -1.40      2.91 o
   3   3  17      137.94      144.33      6.83 o
   4   3  17       78.53       93.80      5.81 o
   5   3  17        1.95        4.17      3.18 o
   6   3  17        0.00       -5.43      7.94 o
 -15   4  17        0.32       -1.57      3.14 o
 -14   4  17        0.70       -1.14      3.18 o
 -13   4  17        7.73        5.21      3.24 o
 -12   4  17       37.67       30.27      3.43 o
 -11   4  17      159.57      148.18      5.34 o
 -10   4  17        7.29        8.76      2.40 o
  -9   4  17       56.19       53.82      3.80 o
  -8   4  17        0.46        3.76      3.09 o
  -7   4  17        0.48       -2.10      2.10 o
  -6   4  17       32.86       26.05      3.08 o
  -5   4  17        0.36        1.76      2.29 o
  -4   4  17       28.56       21.66      2.89 o
  -3   4  17      156.28      162.09      6.61 o
  -2   4  17      251.38      225.75      7.92 o
  -1   4  17      213.74      222.01      8.51 o
   0   4  17       67.44       66.05      3.90 o
   1   4  17      138.91      146.94      5.69 o
   2   4  17        5.28        2.27      2.55 o
   3   4  17        6.18        8.11      2.87 o
   4   4  17       10.82        8.13      2.92 o
   5   4  17        2.22        1.74      2.79 o
 -14   5  17        3.06       -2.74      3.27 o
 -13   5  17        0.10       -1.09      3.06 o
 -12   5  17        0.59        2.92      3.09 o
 -11   5  17       80.10       85.70      6.39 o
 -10   5  17        3.72        3.11      2.65 o
  -9   5  17        7.41        8.23      2.72 o
  -8   5  17        3.91       -2.62      2.62 o
  -7   5  17        6.41        3.22      2.82 o
  -6   5  17        2.43       -2.06      2.61 o
  -5   5  17        1.43        0.32      2.32 o
  -4   5  17        3.64        2.48      2.65 o
  -3   5  17        5.91        2.31      2.44 o
  -2   5  17      117.41      121.95      5.92 o
  -1   5  17        3.80        5.37      3.01 o
   0   5  17       94.05       96.01      5.35 o
   1   5  17       11.61       12.07      2.72 o
   2   5  17        1.67       -0.80      2.45 o
   3   5  17        0.92        0.27      3.56 o
   4   5  17       61.62       75.40      4.67 o
 -12   6  17       61.84       68.54      4.59 o
 -11   6  17       49.33       41.24      3.85 o
 -10   6  17       32.32       35.18      3.67 o
  -9   6  17       15.71        9.65      2.64 o
  -8   6  17       10.79       11.33      2.57 o
  -7   6  17        9.53        7.40      2.41 o
  -6   6  17        1.25        0.07      2.33 o
  -5   6  17        0.02       -1.46      2.55 o
  -4   6  17        0.02        3.39      3.66 o
  -3   6  17        0.00       -0.42      3.11 o
  -2   6  17       19.85       33.72      4.34 o
  -1   6  17        4.66        2.63      3.30 o
   0   6  17        4.63        8.07      3.65 o
   1   6  17       16.17       24.28      8.13 o
   2   6  17       91.49       89.63      5.04 o
 -10   7  17        3.86        3.46      2.86 o
  -9   7  17       13.18       12.09      3.13 o
  -8   7  17        0.07        1.86      2.62 o
  -7   7  17       11.99        9.62      2.55 o
  -6   7  17       10.06       12.87      2.79 o
  -5   7  17        0.92        2.66      2.76 o
  -4   7  17        1.84        0.88      3.13 o
  -3   7  17        0.59       -0.26      2.88 o
  -2   7  17       90.68       89.32      5.53 o
  -1   7  17       24.82       31.78      3.77 o
   0   7  17        0.10       -2.57      2.57 o
 -16   0  18       76.44       67.27     10.22 o
 -15   0  18       19.15       21.96      7.59 o
 -14   0  18        1.73       13.86      6.58 o
 -13   0  18      213.70      224.92     15.84 o
 -12   0  18       35.85       37.06      7.71 o
 -11   0  18       57.19       45.89      7.75 o
 -10   0  18      135.76      131.78     11.27 o
  -9   0  18       97.45      116.60     10.73 o
  -8   0  18      203.40      174.81     12.62 o
  -7   0  18       50.97       45.46      7.40 o
  -6   0  18       39.90       33.03      7.01 o
  -5   0  18        0.10        1.94      5.00 o
  -4   0  18      185.53      206.68     13.67 o
  -3   0  18      525.40      478.65     22.00 o
  -2   0  18       62.91       53.29      7.98 o
  -1   0  18       34.19       17.08      6.27 o
   0   0  18      119.98      112.11     10.65 o
   1   0  18        4.91        6.23      5.77 o
   2   0  18       64.17       59.02      8.67 o
   3   0  18        0.18        0.12      6.04 o
   4   0  18        0.58        0.04      5.93 o
   5   0  18        0.04        0.62      6.12 o
   6   0  18       15.57       18.08      7.16 o
 -16   1  18        0.08       -0.35      4.46 o
 -15   1  18        1.17        7.60      4.55 o
 -14   1  18        0.14       -3.92      3.92 o
 -13   1  18        5.47        8.43      4.49 o
 -12   1  18      507.09      511.93     17.02 o
 -11   1  18       16.36       11.33     10.18 o
 -10   1  18        4.96        1.72      3.91 o
  -9   1  18        3.79        3.49      4.71 o
  -8   1  18       13.42       11.16      3.44 o
  -7   1  18       92.60       84.38      4.46 o
  -6   1  18       13.50        4.59      2.51 o
  -5   1  18      128.10      137.32      7.60 o
  -4   1  18        7.68        4.70      3.81 o
  -3   1  18       20.86       20.12      3.38 o
  -2   1  18      111.74      120.38      6.07 o
  -1   1  18       69.42       67.38      4.88 o
   0   1  18       39.65       41.46      5.21 o
   1   1  18        0.79        1.71      4.07 o
   2   1  18        3.87        2.13      7.80 o
   3   1  18        1.83       -0.06      4.02 o
   4   1  18      100.14       95.14      7.72 o
   5   1  18        0.74       -3.42      3.87 o
   6   1  18        7.37        4.76      4.55 o
 -16   2  18       60.01       76.66     11.06 o
 -15   2  18       32.59       24.93      5.55 o
 -14   2  18      217.24      253.26     10.90 o
 -13   2  18       81.33       87.79      5.38 o
 -12   2  18        1.20       -0.80      3.95 o
 -11   2  18      101.59       93.60     10.49 o
 -10   2  18       29.93       28.49      3.96 o
  -9   2  18       24.38       22.92      3.16 o
  -8   2  18       49.00       47.41      3.69 o
  -7   2  18      122.00      126.78      5.30 o
  -6   2  18      183.51      187.66      7.31 o
  -5   2  18        4.11        1.27      2.38 o
  -4   2  18       48.32       64.15      4.05 o
  -3   2  18        0.69       -2.48      2.48 o
  -2   2  18       17.97       13.42      3.28 o
  -1   2  18       36.00       36.63      8.85 o
   0   2  18       41.04       64.32      8.53 o
   1   2  18       65.91       55.23      4.79 o
   2   2  18       24.96       26.02      3.96 o
   3   2  18        8.09       10.40     10.32 o
   4   2  18       46.68       56.28      7.65 o
   5   2  18        1.15       -4.54      5.38 o
 -15   3  18       12.51       20.29      7.44 o
 -14   3  18        3.76        4.00      3.30 o
 -13   3  18       27.40       27.16      3.57 o
 -12   3  18       79.43       67.51      4.38 o
 -11   3  18       12.37       13.66      3.63 o
 -10   3  18       61.26       64.49      4.17 o
  -9   3  18        2.26       -0.73      2.34 o
  -8   3  18       19.76       21.79      3.14 o
  -7   3  18        0.35        0.04      2.14 o
  -6   3  18       63.17       53.50      3.78 o
  -5   3  18       79.98       76.47      4.25 o
  -4   3  18       31.94       28.58      3.23 o
  -3   3  18      253.35      248.90      7.51 o
  -2   3  18        1.56        3.89      3.14 o
  -1   3  18      123.92      131.07      6.51 o
   0   3  18       23.35       21.82      4.12 o
   1   3  18        4.29        5.38      3.10 o
   2   3  18       16.04       15.50      3.58 o
   3   3  18        5.86        2.09      2.99 o
   4   3  18       22.83       33.96      5.59 o
   5   3  18       38.68       51.84     14.44 o
 -14   4  18      130.73      155.09     10.84 o
 -13   4  18       24.66       26.70      4.11 o
 -12   4  18        0.07        1.25      3.13 o
 -11   4  18       10.67        7.74      2.84 o
 -10   4  18       47.33       41.70      3.72 o
  -9   4  18       33.88       29.55      3.41 o
  -8   4  18       40.56       39.88      3.62 o
  -7   4  18      157.35      151.08      5.94 o
  -6   4  18      133.83      129.62      5.43 o
  -5   4  18        3.73        3.50      2.39 o
  -4   4  18       17.71       19.54      3.00 o
  -3   4  18        4.18        2.29      2.68 o
  -2   4  18        0.43        4.64      2.88 o
  -1   4  18      197.49      215.37      8.09 o
   0   4  18       44.06       47.18      3.66 o
   1   4  18        0.21        3.85      3.82 o
   2   4  18       22.41       16.45      3.15 o
   3   4  18        1.82       -2.53      2.53 o
   4   4  18        3.76       -2.67      2.82 o
 -13   5  18       81.29      116.85     12.79 o
 -12   5  18       51.88       49.57      4.68 o
 -11   5  18       13.91        9.51      3.05 o
 -10   5  18       80.52       72.10      4.47 o
  -9   5  18        0.78       -2.46      2.46 o
  -8   5  18        0.04       -0.67      2.72 o
  -7   5  18        0.00        0.07      2.66 o
  -6   5  18        5.84        2.93      2.91 o
  -5   5  18        9.01        9.25      3.06 o
  -4   5  18       19.20       22.43      7.38 o
  -3   5  18       65.38       67.06      5.54 o
  -2   5  18       17.54       13.43      3.81 o
  -1   5  18        1.16       -1.29      2.86 o
   0   5  18        0.06       -1.09      2.92 o
   1   5  18       10.22       21.40      3.83 o
   2   5  18       36.11       43.47      3.76 o
   3   5  18        2.90       -2.81      2.81 o
 -11   6  18       11.40        9.40      3.16 o
 -10   6  18       19.29       18.07      3.33 o
  -9   6  18       36.34       29.45      3.13 o
  -8   6  18       46.84       49.97      3.60 o
  -7   6  18       20.72       11.99      2.75 o
  -6   6  18      127.33      145.92      6.73 o
  -5   6  18        5.44        8.08      3.18 o
  -4   6  18       95.07      108.93      6.88 o
  -3   6  18       30.54       23.65      4.33 o
  -2   6  18       84.24       84.56      6.06 o
  -1   6  18        0.02        6.47      3.54 o
   0   6  18      104.23      111.32      6.92 o
   1   6  18       72.67       83.12      7.20 o
  -8   7  18        8.95        3.40      3.27 o
  -7   7  18       16.40       15.57      3.05 o
  -6   7  18        3.31        7.12      2.86 o
  -5   7  18        0.49        2.03      2.95 o
  -4   7  18        0.00       -1.09      3.12 o
  -3   7  18        4.86        6.37      3.27 o
 -15   1  19        4.02        5.88      8.69 o
 -14   1  19        3.72        3.91      4.35 o
 -13   1  19      101.21       89.43     10.01 o
 -12   1  19        4.82        1.72      8.25 o
 -11   1  19       80.16       66.38      6.50 o
 -10   1  19        2.69       -3.40      3.40 o
  -9   1  19       29.73       20.69      4.63 o
  -8   1  19       33.26       25.06      4.71 o
  -7   1  19       98.34       89.03      6.80 o
  -6   1  19      234.03      244.38     14.43 o
  -5   1  19       40.07       44.18      5.55 o
  -4   1  19        1.22        0.72      3.89 o
  -3   1  19        2.90        4.62      3.87 o
  -2   1  19       67.45       66.68      6.45 o
  -1   1  19        6.74       -0.50      3.83 o
   0   1  19       91.13       93.82      7.33 o
   1   1  19      116.72      109.63      8.95 o
   2   1  19       12.86       11.59      7.24 o
   3   1  19       12.49       20.70      5.13 o
   4   1  19        2.39       -0.36      4.12 o
 -15   2  19        3.40        9.97      6.70 o
 -14   2  19       23.79       20.88      3.91 o
 -13   2  19        6.54        5.90      3.67 o
 -12   2  19       47.06       54.18      6.16 o
 -11   2  19       30.83       38.45      5.59 o
 -10   2  19       24.99       19.81      4.70 o
  -9   2  19       87.07       71.50      6.49 o
  -8   2  19       93.45       94.63      6.89 o
  -7   2  19       48.46       49.22      4.35 o
  -6   2  19        0.32        0.58      2.75 o
  -5   2  19       19.96       18.99      3.62 o
  -4   2  19      161.35      172.70      7.33 o
  -3   2  19        1.00        1.66      2.94 o
  -2   2  19        0.48        1.73      3.03 o
  -1   2  19       21.43       24.71      3.75 o
   0   2  19        1.72        3.22      5.11 o
   1   2  19        0.00       -1.88      4.06 o
   2   2  19        6.71        6.40      4.55 o
   3   2  19        0.61       -3.52      3.52 o
   4   2  19       19.42       18.01      7.84 o
 -14   3  19       50.84       75.01      5.49 o
 -13   3  19        2.51        0.63      3.18 o
 -12   3  19       16.54        7.60      3.40 o
 -11   3  19        8.94        1.25      3.33 o
 -10   3  19        6.38        3.54      3.26 o
  -9   3  19       43.04       40.77      4.31 o
  -8   3  19        0.15       -0.05      2.42 o
  -7   3  19        0.06       -2.23      2.23 o
  -6   3  19       76.69       65.23      6.51 o
  -5   3  19       66.70       69.47      4.35 o
  -4   3  19      157.48      171.15      7.79 o
  -3   3  19      160.29      162.64      7.26 o
  -2   3  19       25.22       13.67      3.45 o
  -1   3  19       91.47       92.09      5.60 o
   0   3  19        0.32        0.18      3.43 o
   1   3  19        4.66        5.40      3.17 o
   2   3  19       11.77        6.44      4.06 o
   3   3  19       34.73       39.02      7.34 o
 -14   4  19        0.18        2.12      4.34 o
 -13   4  19       31.89       34.34      4.90 o
 -12   4  19        7.13        6.49      3.39 o
 -11   4  19       15.37       14.98      3.60 o
 -10   4  19       22.40       23.04      4.12 o
  -9   4  19        5.10        3.51      2.78 o
  -8   4  19       12.35       13.22      3.06 o
  -7   4  19        0.70       -2.27      2.27 o
  -6   4  19       20.85       16.77      3.09 o
  -5   4  19       10.88       14.21      3.00 o
  -4   4  19       23.88       22.87      3.26 o
  -3   4  19      145.45      139.89      7.32 o
  -2   4  19       12.99        6.88      4.68 o
  -1   4  19        6.46        9.42      3.39 o
   0   4  19      105.35       91.48      6.94 o
   1   4  19        3.54       11.54      3.54 o
   2   4  19        1.91       -2.07      3.25 o
 -12   5  19        3.38        6.89      3.53 o
 -11   5  19        0.09       -0.31      2.62 o
 -10   5  19       15.30        5.39      2.88 o
  -9   5  19        3.50       -1.87      4.69 o
  -8   5  19       10.73       10.47      3.39 o
  -7   5  19       43.19       49.28      5.84 o
  -6   5  19       37.54       46.42      4.36 o
  -5   5  19       28.95       30.03      3.86 o
  -4   5  19        9.76        8.04      3.23 o
  -3   5  19       16.81       19.55      6.78 o
  -2   5  19      124.75      146.37      8.19 o
  -1   5  19       23.93       43.79      5.05 o
   0   5  19        0.64        3.65      4.72 o
   1   5  19        3.35        2.92      3.84 o
 -10   6  19        0.63        0.51      2.86 o
  -9   6  19        0.13        0.86      2.79 o
  -8   6  19       14.06       10.41      3.42 o
  -7   6  19       20.13       18.60      3.57 o
  -6   6  19        0.36       -2.85      2.85 o
  -5   6  19        0.67       -0.14      4.15 o
  -4   6  19      126.25      118.16     13.77 o
  -3   6  19       27.75       18.71      4.32 o
  -2   6  19        5.66        6.06      3.73 o
 -15   0  20       13.05        8.71      6.35 o
 -14   0  20       16.54       29.97      8.02 o
 -13   0  20      119.34      129.07     12.35 o
 -12   0  20      227.75      223.14     16.07 o
 -11   0  20       49.34       38.14      8.13 o
 -10   0  20        1.89        0.08      5.85 o
  -9   0  20        6.45        3.49      5.50 o
  -8   0  20        9.09        4.88      5.42 o
  -7   0  20      134.51      128.65     11.66 o
  -6   0  20      197.62      212.64     14.91 o
  -5   0  20       59.60       54.68      8.95 o
  -4   0  20       13.11       24.16      7.36 o
  -3   0  20       76.67       81.40     10.15 o
  -2   0  20        0.37        0.00      5.54 o
  -1   0  20        7.07        1.78      5.50 o
   0   0  20       18.00       22.77      7.55 o
   1   0  20      170.21      202.96     15.61 o
   2   0  20        0.50       -5.42      5.42 o
   3   0  20       18.09       24.90      7.63 o
 -15   1  20       30.62       31.27      7.78 o
 -14   1  20        3.87        3.19      4.48 o
 -13   1  20       33.18       26.96      5.48 o
 -12   1  20        5.17       -0.17      4.19 o
 -11   1  20        0.34       -3.95      3.95 o
 -10   1  20        6.77       10.97      4.41 o
  -9   1  20        1.46        5.37      4.10 o
  -8   1  20        0.61       -1.84      3.59 o
  -7   1  20        8.87        6.96      4.16 o
  -6   1  20       35.86       24.20      4.87 o
  -5   1  20      193.54      190.42     10.02 o
  -4   1  20        6.38        2.69      4.35 o
  -3   1  20       55.66       67.25      6.63 o
  -2   1  20       68.65       71.07      8.50 o
  -1   1  20        0.08       -0.54      4.09 o
   0   1  20       40.75       38.85      5.87 o
   1   1  20        9.61       11.93      4.65 o
   2   1  20        7.46       16.33      9.53 o
   3   1  20        3.14       -0.06      4.44 o
 -14   2  20       10.33        9.77      3.45 o
 -13   2  20       20.20       28.36      5.60 o
 -12   2  20       32.03       31.28      5.63 o
 -11   2  20       85.48       88.00      7.34 o
 -10   2  20       34.29       37.73      5.46 o
  -9   2  20       17.93       14.87      4.69 o
  -8   2  20       36.03       32.70      5.42 o
  -7   2  20       82.88       74.69      6.48 o
  -6   2  20        1.11       -1.54      3.75 o
  -5   2  20       75.67       68.17      6.37 o
  -4   2  20        6.94        5.87      4.80 o
  -3   2  20       59.64       53.12      9.26 o
  -2   2  20        0.24        3.44      4.15 o
  -1   2  20        2.65       -1.05      3.85 o
   0   2  20       15.20       14.08      6.68 o
   1   2  20        8.88        4.87      4.48 o
   2   2  20       13.47       12.53      5.11 o
 -13   3  20       16.73       13.75      3.95 o
 -12   3  20       10.75        9.33      4.58 o
 -11   3  20        6.81        4.58      4.22 o
 -10   3  20        4.31        8.66      4.45 o
  -9   3  20       12.82       18.81      4.89 o
  -8   3  20       48.77       46.78      5.80 o
  -7   3  20       66.58       92.71      7.12 o
  -6   3  20       81.72       90.95      7.30 o
  -5   3  20       18.08       24.62      4.03 o
  -4   3  20        2.59        3.31      3.09 o
  -3   3  20        9.47        7.55      3.28 o
  -2   3  20       16.99       16.50      3.73 o
  -1   3  20        0.37        5.27      3.23 o
   0   3  20        2.48        0.62      3.79 o
   1   3  20        0.01       -0.63      6.89 o
   2   3  20        0.19       -0.42      4.22 o
 -12   4  20        9.50       10.01      5.65 o
 -11   4  20        0.00       -1.83      3.77 o
 -10   4  20       17.35       17.42      4.67 o
  -9   4  20       60.78       71.52      6.47 o
  -8   4  20       26.78       31.13      3.68 o
  -7   4  20       21.61       19.38      3.28 o
  -6   4  20        1.04        3.44      2.72 o
  -5   4  20        1.77       -2.70      2.70 o
  -4   4  20        3.61        3.82      3.02 o
  -3   4  20       27.21       29.63      4.20 o
  -2   4  20       11.45       19.70      3.83 o
  -1   4  20       35.65       39.36      6.61 o
   0   4  20        1.17        0.93      3.34 o
 -10   5  20        5.98        3.68      4.01 o
  -9   5  20        0.24       -0.97      3.17 o
  -8   5  20        2.22        5.50      3.42 o
  -7   5  20       29.26       30.71      5.10 o
  -6   5  20       40.15       32.78      4.14 o
  -5   5  20        6.91       11.29      3.46 o
  -4   5  20      100.07      113.64      7.24 o
  -3   5  20        0.19       -3.49      3.49 o
  -2   5  20       36.03       35.61      5.07 o
  -1   5  20       40.58       52.59      5.61 o
 -13   1  21       18.63       16.79      5.08 o
 -12   1  21       30.71       29.64      5.71 o
 -11   1  21        5.78       10.43      4.70 o
 -10   1  21       22.78       21.42      5.15 o
  -9   1  21       34.67       34.99      8.44 o
  -8   1  21       65.54       63.97      6.50 o
  -7   1  21       24.50       25.15      5.30 o
  -6   1  21      162.96      172.23     10.48 o
  -5   1  21       38.18       30.79      5.64 o
  -4   1  21       20.85       30.76      5.65 o
  -3   1  21       11.57       10.37      4.91 o
  -2   1  21        1.13       -3.10      4.29 o
  -1   1  21        1.37        0.07      4.26 o
   0   1  21        0.06        2.28      4.41 o
   1   1  21       13.53       17.40      5.60 o
 -13   2  21       83.29       86.77      7.65 o
 -12   2  21       29.40       28.63      5.53 o
 -11   2  21        0.11        2.59      4.40 o
 -10   2  21       27.66       38.22      5.98 o
  -9   2  21        7.29        8.02      4.53 o
  -8   2  21       15.50       17.70      5.09 o
  -7   2  21        0.00       -2.68      3.78 o
  -6   2  21       51.66       48.90     11.81 o
  -5   2  21       26.33       26.59      5.48 o
  -4   2  21        4.96        4.85      4.36 o
  -3   2  21        0.17        1.60      4.12 o
  -2   2  21        1.02        4.31      4.33 o
  -1   2  21        0.07       -2.17      3.97 o
   0   2  21      134.44      176.40     10.30 o
   1   2  21       12.79       15.27      5.52 o
 -12   3  21        6.16       11.83      5.09 o
 -11   3  21        5.54        3.44      4.84 o
 -10   3  21       38.46       46.00     10.63 o
  -9   3  21       81.47       84.73      7.12 o
  -8   3  21       63.94       56.90      6.28 o
  -7   3  21       35.32       43.64      6.12 o
  -6   3  21        0.80       -4.04      4.04 o
  -5   3  21        0.51        0.33      4.09 o
  -4   3  21        8.41        0.47      4.43 o
  -3   3  21       48.42       37.25      7.63 o
  -2   3  21        0.06       -3.49      4.19 o
  -1   3  21       51.24       52.64      6.84 o
   0   3  21        2.73        7.96      4.81 o
 -11   4  21        1.47       -1.43      6.23 o
 -10   4  21        0.34       -5.34      5.34 o
  -9   4  21        9.30        4.38      5.69 o
  -8   4  21        0.29        6.58      6.16 o
  -7   4  21       24.35       23.77      4.95 o
  -6   4  21       46.37       49.28      5.87 o
  -5   4  21       14.62        7.91      4.39 o
  -4   4  21       26.32       22.58      5.13 o
  -3   4  21        4.50        5.26      4.28 o
  -2   4  21        1.58       -3.61      4.09 o
  -7   5  21        0.75        3.93      4.09 o
  -6   5  21       69.45       77.95      6.60 o
 -12   0  22       22.98       29.47      8.33 o
 -11   0  22      154.03      202.26     15.95 o
 -10   0  22      137.98      155.48     13.83 o
  -9   0  22       51.42       47.83      8.91 o
  -8   0  22       35.33       43.91      8.95 o
  -7   0  22        7.10        9.57      7.13 o
  -6   0  22       22.26       31.91      8.44 o
  -5   0  22       91.90      112.54     11.58 o
  -4   0  22       13.68        8.29      7.40 o
  -3   0  22        1.54        4.18      6.51 o
  -2   0  22       17.65       26.76      7.86 o
  -1   0  22       29.02       38.88      8.79 o
 -12   1  22        1.30        7.33      5.60 o
 -11   1  22        2.54        4.95      4.72 o
 -10   1  22       23.52       26.85      5.70 o
  -9   1  22        0.21       -1.85      5.23 o
  -8   1  22       22.11       21.25      5.23 o
  -7   1  22        8.85       10.91      4.83 o
  -6   1  22       95.09       93.46      8.15 o
  -5   1  22        0.04        3.88      4.65 o
  -4   1  22       12.32       15.93      5.24 o
  -3   1  22       40.92       47.28      6.37 o
  -2   1  22        3.91        8.27      4.76 o
  -1   1  22        1.93        8.19      4.97 o
 -11   2  22       21.90       25.83      6.93 o
 -10   2  22       63.22       87.18      7.49 o
  -9   2  22        2.17        4.56      4.34 o
  -8   2  22        3.57        1.06      4.11 o
  -7   2  22       30.67       37.71      7.26 o
  -6   2  22        9.46       10.73      4.87 o
  -5   2  22       20.09       17.41      5.20 o
  -4   2  22        3.43       10.54      4.85 o
  -3   2  22       14.28       10.39      6.39 o
  -2   2  22        2.04       13.46      5.02 o
 -10   3  22        0.17        8.51      4.81 o
  -9   3  22        0.07        2.32      4.28 o
  -8   3  22       10.01        3.61      8.07 o
  -7   3  22       31.65       36.02      6.02 o
  -6   3  22       59.48       59.27      7.22 o
  -5   3  22       67.66       87.52      7.69 o
  -4   3  22      144.92      192.09     11.58 o
  -3   3  22       45.53       55.35      7.01 o
  -9   1  23       27.29       21.63      5.77 o
  -8   1  23       34.28       30.82      7.55 o
  -7   1  23      149.46      156.33     11.23 o
  -6   1  23        2.88        3.81      4.92 o
  -5   1  23       13.45       30.65      6.56 o
  -4   1  23        9.08        7.84      5.24 o
  -7   2  23       56.77       48.67      6.76 o
  -6   2  23       73.00       86.38      7.92 o
 
